# Supplementary material for: GBM tumors are heterogeneous in their fatty acid metabolism and modulating fatty acid metabolism sensitizes cancer cells derived from recurring GBM tumors to temozolomide
Source: Front Oncol. 2022 Sep 23;12:988872. doi: 10.3389/fonc.2022.988872 (PMC9635944; doi:10.3389/fonc.2022.988872)
Supplement: Supplementary file 1 [file DataSheet_1.zip]

Archive with 23 entries (20 files):
- Images/
- Images/Supplementary Image 1.TIFF
- Images/Supplementary Image 10.TIFF
- Images/Supplementary Image 11.TIFF
- Images/Supplementary Image 2.TIFF
- Images/Supplementary Image 3.TIFF
- Images/Supplementary Image 4.TIFF
- Images/Supplementary Image 5.TIFF
- Images/Supplementary Image 6.tiff
- Images/Supplementary Image 7.tiff
- Images/Supplementary Image 8.tiff
- Images/Supplementary Image 9.TIFF
- Images/Supplementary Image Captions.docx
- Tables/
- Tables/Supplementary Table 1.XLSX
- Tables/Supplementary Table 2.XLSX
- Tables/Supplementary Table 3.xlsx
- Tables/Supplementary Table 4.XLSX
- Videos/
- Videos/Video 1 (GBM#1 CME037-Control).MP4
- Videos/Video 2 (GBM#2 CME 037-Palmitate).MP4
- Videos/Video 3 (GBM#3 CME 037-TMZ).MP4
- Videos/Video 4(GBM#1 CME 037-TMZ+Palmitate).MP4
