# Supplementary material for: GBM tumors are heterogeneous in their fatty acid metabolism and modulating fatty acid metabolism sensitizes cancer cells derived from recurring GBM tumors to temozolomide
Source: Front Oncol. 2022 Sep 23;12:988872. doi: 10.3389/fonc.2022.988872 (PMC9635944; doi:10.3389/fonc.2022.988872)
Supplement: Supplementary file 1 [file DataSheet_1.zip › Tables/Supplementary Table 1.XLSX]

## Sheet: Blad1
Patient-derived GBM cell lines
Samples prefixed "LBT-" were generated from freshly resected tumors and those prefixed "CME-" were generated from frozen dissociated tissue.
NA=information unavailable
Highlighted samples represent pair-matched samples of newly diagnosed and recurrent tumors from the same patient. Each colour represents an individual patient.
Sample identity	Age at sampling	Gender	Tumor grade	Disease status	Tumor location	Histologic type	Treatment before surgery (non-surgical)	Current status
LBT 001	65	M	4	Primary	NA	GBM	None	Deceased
LBT 070	58	M	4	Primary	Frontal left	GBM	None	Deceased
LBT 086	63	F	4	Primary	Fronto basale	GBM	None	Deceased
LBT 096	60	M	4	Primary	Parietal left	GBM	None	Deceased
LBT 123	83	M	4	Primary	Parieto occipital right	GBM	None	Deceased
GBM#1-CME 037	69	M	4	Primary	Parieto occipital right	GBM	None	Deceased
GBM#1-CME 038	70	M	4	Relapse	Dural-basal temporal-anterior temporal	GBM	Standard of care	Deceased
GBM#2-CME 014	69	F	4	Primary	Cerebrum temporal	GBM	None	Deceased
GBM#2-CME 016	70	F	4	Relapse	Parietal right	GBM	Radiotherapy Dacarbazine fotemustine according to Marosi schedule	Deceased
GBM#3-CME035	48	M	4	Primary	Frontal left	GBM	None	Deceased
GBM#3-CME036	49	M	4	Relapse	Frontal left	GBM	Standard of care	Deceased
GBM#4-CME 005	44	F	4	Primary	NA	GBM	None	Deceased
GBM#4-LBT 002	45	F	4	Relapse	Occipitotemporal right	GBM	Standard of care	Deceased
