# Supplementary material for: GBM tumors are heterogeneous in their fatty acid metabolism and modulating fatty acid metabolism sensitizes cancer cells derived from recurring GBM tumors to temozolomide
Source: Front Oncol. 2022 Sep 23;12:988872. doi: 10.3389/fonc.2022.988872 (PMC9635944; doi:10.3389/fonc.2022.988872)
Supplement: Supplementary file 1 [file DataSheet_1.zip › Tables/Supplementary Table 2.XLSX]

## Sheet: Sheet1
Glioblastoma tumour samples
NA=information unavailable
Patient #	Gender	Age at sampling	Tumour Grade	Disease status	Tumour location	Histologic Type	IDH Status	Treatment before surgery (Non-surgical)	Current status
1	F	65	4	Primary	parietal right	Glioblastoma	WT	None	NA
2	M	70	4	Relapse	frontal right	Glioblastoma	WT	Radiochemotherapy (Stupp regimen). Recurrence after five cycles temozolomide (of planned six cycles)	Deceased
3	M	49	4	Relapse	parietal right	Glioblastoma	WT	Radiochemotherapy (Stupp regimen). Low-dose nivolumab day before surgery as part of next planned immunotherapy regimen	Deceased
4	M	53	4	Relapse	temporal right	Glioblastoma	WT	Radiochemotherapy (Stupp regimen). Recurrence after four cycles of adjuvant Temozolomide. Irinotecan following repeat surgery. Immunotherapy (nivolumab local and IV)	Deceased
5	M	68	4	Relapse	occipital right	Glioblastoma	WT	Radiochemotherapy (Stupp regimen). Low-dose nivolumab (IV) day before surgery as part of next planned immunotherapy regimen	Deceased
6	F	59	4	Primary	bifocal occipitoparietal right, insular left	Glioblastoma	WT	None	NA
7	F	61	4	Relapse	mesiotemporal left	Glioblastoma	WT	Radiochemotherapy (Stupp regimen). Progression after five cycles of adjuvant temozolomide. Low-dose nivolumab day before surgery as part of next planned immunotherapy regimen	NA
8	M	53	4	Relapse	temporal right	Glioblastoma	WT	Radiochemotherapy (Stupp regimen). Recurrence after four cycles of adjuvant Temozolomide. Irinotecan following repeat surgery. Immunotherapy (nivolumab local and IV)	Deceased
