# Supplementary material for: GBM tumors are heterogeneous in their fatty acid metabolism and modulating fatty acid metabolism sensitizes cancer cells derived from recurring GBM tumors to temozolomide
Source: Front Oncol. 2022 Sep 23;12:988872. doi: 10.3389/fonc.2022.988872 (PMC9635944; doi:10.3389/fonc.2022.988872)
Supplement: Supplementary file 1 [file DataSheet_1.zip › Tables/Supplementary Table 3.xlsx]

## Sheet: Table S3
Supplementary Table S3: Gene meta-module list.
Genes correlating with GBM meta-modules as described by Neftel et al.
MES-like 1 (Hypoxia independent)	MES-like 2 (Hypoxia dependent)	AC-like	OPC-like	NPC-like 1 (OPC bound)	NPC-like 2 (neuron bound)	Cycling (G1/S)	Cycling (G2/M)
CHI3L1	HILPDA	CST3	BCAN	DLL3	STMN2	RRM2	CCNB1
ANXA2	ADM	S100B	PLP1	DLL1	CD24	PCNA	CDC20
ANXA1	DDIT3	SLC1A3	GPR17	SOX4	RND3	KIAA0101	CCNB2
CD44	NDRG1	HEPN1	FIBIN	TUBB3	HMP19	HIST1H4C	PLK1
VIM	HERPUD1	HOPX	LHFPL3	HES6	TUBB3	MLF1IP	CCNA2
MT2A	DNAJB9	MT3	OLIG1	TAGLN3	MIAT	GMNN	CKAP2
C1S	TRIB3	SPARCL1	PSAT1	NEU4	DCX	RNASEH2A	KNSTRN
NAMPT	ENO2	MLC1	SCRG1	MARCKSL1	NSG1	MELK	RACGAP1
EFEMP1	AKAP12	GFAP	OMG	CD24	ELAVL4	CENPK	CDCA3
C1R	SQSTM1	FABP7	APOD	STMN1	MLLT11	TK1	TROAP
SOD2	MT1X	BCAN	SIRT2	TCF12	DLX6-AS1	TMEM106C	KIF2C
IFITM3	ATF3	PON2	TNR	BEX1	SOX11	CDCA5	AURKA
TIMP1	NAMPT	METTL7B	THY1	OLIG1	NREP	CKS1B	CENPF
SPP1	NRN1	SPARC	PHYHIPL	MAP2	FNBP1L	CDC45	KPNA2
A2M	SLC2A1	GATM	SOX2-OT	FXYD6	TAGLN3	MCM3	KIF20A
S100A11	BNIP3	RAMP1	NKAIN4	PTPRS	STMN4	CENPM	ECT2
MT1X	LGALS3	PMP2	LPPR1	MLLT11	DLX5	AURKB	BUB1
S100A10	INSIG2	AQP4	PTPRZ1	NPPA	SOX4	PKMYT1	CDCA8
FN1	IGFBP3	DBI	VCAN	BCAN	MAP1B	MCM4	BUB1B
LGALS1	PPP1R15A	EDNRB	DBI	MEST	RBFOX2	ASF1B	TACC3
S100A16	VIM	PTPRZ1	PMP2	ASCL1	IGFBPL1	GINS2	TTK
CLIC1	PLOD2	CLU	CNP	BTG2	STMN1	MCM2	TUBA1C
MGST1	GBE1	PMP22	TNS3	DCX	HN1	FEN1	NCAPD2
RCAN1	SLC2A3	ATP1A2	LIMA1	NXPH1	TMEM161B-AS1	RRM1	ARL6IP1
TAGLN2	FTL	S100A16	CA10	HN1	DPYSL3	DUT	KIF4A
NPC2	WARS	HEY1	PCDHGC3	PFN2	SEPT3	RAD51AP1	CKAP2L
SERPING1	ERO1L	PCDHGC3	CNTN1	SCG3	PKIA	MCM7	MZT1
C8orf4	XPOT	TTYH1	SCD5	MYT1	ATP1B1	CCNE2	KIFC1
EMP1	HSPA5	NDRG2	P2RX7	CHD7	DYNC1I1	ZWINT	SPAG5
APOE	GDF15	PRCP	CADM2	GPR56	CD200		ANP32E
CTSB	ANXA2	ATP1B2	TTYH1	TUBA1A	SNAP25		KIF11
C3	EPAS1	AGT	FGF12	PCBP4	PAK3		PSRC1
LGALS3	LDHA	PLTP	TMEM206	ETV1	NDRG4		TUBB4B
MT1E	P4HA1	GPM6B	NEU4	SHD	KIF5A		SMC4
EMP3	SERTAD1	F3	FXYD6	TNR	UCHL1		MXD3
SERPINA3	PFKP	RAB31	RNF13	AMOTL2	ENO2		CDC25B
ACTN1	PGK1	PPAP2B	RTKN	DBN1	KIF5C		OIP5
PRDX6	EGLN3	ANXA5	GPM6B	HIP1	DDAH2		REEP4
IGFBP7	SLC6A6	TSPAN7	LMF1	ABAT	TUBB2A		FOXM1
SERPINE1	CA9		ALCAM	ELAVL4	LBH		TMPO
PLP2	BNIP3L		PGRMC1	LMF1	LOC150568		GPSM2
MGP	RPL21		HRASLS	GRIK2	TCF4		HMGB3
CLIC4	TRAM1		BCAS1	SERINC5	GNG3		ARHGAP11A
GFPT2	UFM1		RAB31	TSPAN13	NFIB		RANGAP1
GSN	ASNS		PLLP	ELMO1	DPYSL5		H2AFZ
NNMT	GOLT1B		FABP5	GLCCI1	CRABP1
TUBA1C	ANGPTL4		NLGN3	SEZ6L	DBN1
GJA1	SLC39A14		SERINC5	LRRN1	NFIX
TNFRSF1A	CDKN1A		EPB41L2	SEZ6	CEP170
WWTR1	HSPA9		GPR37L1	SOX11	BLCAP
