# Supplementary material for: GBM tumors are heterogeneous in their fatty acid metabolism and modulating fatty acid metabolism sensitizes cancer cells derived from recurring GBM tumors to temozolomide
Source: Front Oncol. 2022 Sep 23;12:988872. doi: 10.3389/fonc.2022.988872 (PMC9635944; doi:10.3389/fonc.2022.988872)
Supplement: Supplementary file 1 [file DataSheet_1.zip › Tables/Supplementary Table 4.XLSX]

## Sheet: 1 - GSVA Score Matrix
GeneSet	AAACCTGAGCTGCCCA.1_1	AAACCTGAGGTAAACT.1_1	AAACCTGCATCGGTTA.1_1	AAACCTGGTCTACCTC.1_1	AAACCTGGTTAAGAAC.1_1	AAACCTGTCAGCGACC.1_1	AAACCTGTCATAGCAC.1_1	AAACCTGTCTTACCTA.1_1	AAACGGGAGTTCGCGC.1_1	AAACGGGCACAACGCC.1_1	AAACGGGTCACCGTAA.1_1	AAAGATGAGTATCTCG.1_1	AAAGATGCAGCATACT.1_1	AAAGATGCATCCCATC.1_1	AAAGATGGTATGCTTG.1_1	AAAGATGGTCAGAATA.1_1	AAAGATGTCATGCATG.1_1	AAAGATGTCCGATATG.1_1	AAAGATGTCTACTATC.1_1	AAAGCAAAGACCCACC.1_1	AAAGCAACATTCACTT.1_1	AAAGCAATCGTCCAGG.1_1	AAAGCAATCTAACTTC.1_1	AAAGTAGAGACAATAC.1_1	AAAGTAGAGACGCTTT.1_1	AAAGTAGAGGCGTACA.1_1	AAAGTAGAGTCAAGGC.1_1	AAAGTAGCAAACGTGG.1_1	AAAGTAGCAGATGGGT.1_1	AAAGTAGGTACAGTTC.1_1	AAAGTAGGTTCAGTAC.1_1	AAAGTAGTCTTCATGT.1_1	AAATGCCAGATGGCGT.1_1	AAATGCCAGTTGTCGT.1_1	AAATGCCGTAAGGGAA.1_1	AACACGTGTTAAGACA.1_1	AACACGTTCATGTAGC.1_1	AACCATGAGACTCGGA.1_1	AACCATGAGGGTTCCC.1_1	AACCGCGCAACGATGG.1_1	AACCGCGCATATGAGA.1_1	AACCGCGGTTAGGGTG.1_1	AACCGCGTCTAACTTC.1_1	AACGTTGTCCCATTAT.1_1	AACTCAGAGGTGCAAC.1_1	AACTCAGCAGAGCCAA.1_1	AACTCAGTCACGCGGT.1_1	AACTCAGTCTATCCCG.1_1	AACTCAGTCTGACCTC.1_1
MES-like 1 (Hypoxia-Independent)	-0.459341	-0.378153	-0.51941	-0.522454	-0.437815	-0.533628	-0.450442	-0.312003	-0.545822	0.100474	-0.397574	-0.572578	-0.388805	-0.341933	-0.498322	-0.565981	-0.426812	-0.246322	-0.303383	-0.40295	0.496521	-0.408654	-0.380876	0.411813	-0.558544	-0.526436	-0.454948	-0.413789	-0.588872	-0.33618	-0.378024	0.0204228	-0.45457	-0.44852	-0.414433	0.244488	-0.380375	-0.538575	-0.323766	-0.326467	-0.488356	-0.350257	-0.44041	-0.620367	-0.288859	-0.488084	-0.0446947	-0.299669	-0.457213
MES-like 2 (Hypoxia-Dependent)	-0.627057	-0.602506	-0.704472	-0.533797	-0.278296	-0.579963	-0.453364	-0.257831	-0.563521	-0.259401	-0.379724	-0.556566	-0.509447	-0.52496	-0.624152	-0.451896	-0.643775	-0.617649	-0.440582	-0.529526	-0.256164	-0.528477	-0.315743	0.255131	-0.311413	-0.646112	-0.434885	-0.587715	-0.574587	-0.500466	-0.697966	-0.5888	-0.61064	-0.611912	-0.283549	-0.0379741	-0.713186	-0.603409	-0.723732	-0.499889	-0.559783	-0.217797	-0.511614	-0.496436	-0.705067	-0.602796	-0.250822	-0.633408	-0.668073
AC-like	0.0103686	0.0323207	-0.038224	-0.647532	-0.222539	-0.135825	-0.051975	-0.156326	-0.120478	0.169874	-0.655068	-0.154945	-0.542413	-0.35595	-0.237108	-0.653506	-0.552062	-0.34378	-0.623491	-0.346438	0.518702	0.0887533	0.052882	0.420974	-0.754347	-0.0228163	-0.582026	-0.330284	-0.540446	-0.312252	-0.38224	-0.371508	-0.13812	-0.268095	-0.479687	-0.00260694	-0.185032	-0.117897	0.0320217	-0.0297275	-0.276304	-0.360243	-0.1325	-0.0489158	-0.708644	-0.387234	-0.481688	-0.589766	-0.363086
OPC-like	-0.0852032	-0.0131926	0.332254	-0.60547	0.157323	-0.314873	-0.0241867	-0.233071	0.337611	-0.325915	-0.701033	-0.116004	-0.351334	0.320537	-0.225955	-0.482757	-0.66275	0.197361	-0.561436	-0.265201	-0.0121306	0.11585	0.186098	-0.35693	-0.697004	0.191883	-0.456395	0.169023	-0.520256	-0.15904	-0.381317	-0.43474	-0.0942521	-0.253752	-0.654566	-0.307174	0.157787	0.13401	0.421019	0.0709083	-0.0706785	-0.421856	-0.0500287	0.359787	-0.539678	0.0832875	-0.557407	-0.616467	-0.330528
NPC-like 1 (OPC-bound)	0.0639555	0.016194	0.254568	-0.255438	0.413835	0.0290046	0.252704	-0.0422425	-0.0709462	-0.20761	-0.476071	0.198363	0.120722	0.039138	0.244495	-0.075839	-0.440165	-0.0890451	0.0519981	0.0824829	-0.43974	0.207953	0.368487	-0.587206	-0.333606	0.377514	0.00950666	0.0730593	-0.0809815	0.399295	-0.023267	-0.379742	0.103512	-0.140524	-0.154424	-0.243183	0.088883	0.306765	0.394528	-0.00387435	-0.105465	-0.063622	0.252615	0.398779	-0.226195	0.234854	-0.554898	-0.438567	0.201214
NPC-like 2 (Neuron-bound)	-0.0900778	-0.3364	-0.343376	0.090997	-0.258916	-0.109024	0.0853509	-0.178423	-0.422214	-0.061432	-0.171821	-0.418262	-0.249911	-0.38762	-0.148259	-0.239847	-0.236923	-0.563912	0.359728	-0.319512	-0.361153	-0.422876	-0.0488987	-0.15676	0.0132162	-0.247588	0.531862	-0.345251	-0.214466	-0.0133704	-0.555604	-0.576484	-0.573662	-0.544905	0.218875	-0.120958	-0.454408	-0.382588	-0.217225	-0.318486	-0.502054	-0.193278	-0.368807	-0.359345	0.0505989	-0.319488	-0.439556	0.0611051	0.0472144
Cycling (G1/S)	-0.62003	0.120134	-0.554918	-0.597716	-0.631724	-0.617161	0.118567	-0.521745	-0.472444	-0.53693	-0.679465	-0.295873	0.209956	-0.552734	-0.543494	-0.676402	-0.664586	-0.686413	-0.655113	-0.39897	-0.613259	-0.684293	0.128536	-0.342599	-0.464486	-0.445411	-0.52234	-0.0203777	0.364163	-0.332717	-0.670553	-0.127044	-0.27314	-0.0200637	-0.681584	-0.598272	0.231562	0.444933	-0.377759	-0.574695	-0.635509	-0.653022	-0.19849	-0.369452	-0.593329	-0.625706	-0.350959	-0.622793	-0.612529
Cycling (G2/M)	-0.518936	-0.347766	-0.453562	-0.588784	-0.554825	-0.457392	0.291712	-0.469803	-0.522796	-0.517032	-0.517855	-0.450092	-0.544316	-0.482507	-0.427724	-0.437187	-0.484259	-0.586561	-0.383712	-0.521274	-0.42284	-0.459502	-0.522204	-0.498749	-0.550701	-0.497413	-0.493395	0.767421	-0.0229376	-0.284774	-0.570604	-0.341358	-0.290194	-0.501937	-0.518369	-0.537015	0.703435	0.618852	-0.450416	-0.335926	-0.527728	-0.380205	-0.54142	-0.534101	-0.499674	-0.599297	-0.0707518	-0.466725	-0.509634
[truncated: 5,000 more columns]

## Sheet: 2 - GSVA Metadata
Cell	Cluster	Group
AAACCTGAGCTGCCCA-1_1	7	SCD/FADS2/FASN-Hi (7)
AAACCTGAGGTAAACT-1_1	7	SCD/FADS2/FASN-Hi (7)
AAACCTGCATCGGTTA-1_1	7	SCD/FADS2/FASN-Hi (7)
AAACCTGGTCTACCTC-1_1	8	All Low (8)
AAACCTGGTTAAGAAC-1_1	7	SCD/FADS2/FASN-Hi (7)
AAACCTGTCAGCGACC-1_1	7	SCD/FADS2/FASN-Hi (7)
AAACCTGTCATAGCAC-1_1	11	FASN-Hi (11)
AAACCTGTCTTACCTA-1_1	7	SCD/FADS2/FASN-Hi (7)
AAACGGGAGTTCGCGC-1_1	7	SCD/FADS2/FASN-Hi (7)
AAACGGGCACAACGCC-1_1	6	SCD-Hi (6)
AAACGGGTCACCGTAA-1_1	8	All Low (8)
AAAGATGAGTATCTCG-1_1	7	SCD/FADS2/FASN-Hi (7)
AAAGATGCAGCATACT-1_1	8	All Low (8)
AAAGATGCATCCCATC-1_1	7	SCD/FADS2/FASN-Hi (7)
AAAGATGGTATGCTTG-1_1	7	SCD/FADS2/FASN-Hi (7)
AAAGATGGTCAGAATA-1_1	8	All Low (8)
AAAGATGTCATGCATG-1_1	8	All Low (8)
AAAGATGTCCGATATG-1_1	7	SCD/FADS2/FASN-Hi (7)
AAAGATGTCTACTATC-1_1	8	All Low (8)
AAAGCAAAGACCCACC-1_1	7	SCD/FADS2/FASN-Hi (7)
AAAGCAACATTCACTT-1_1	6	SCD-Hi (6)
AAAGCAATCGTCCAGG-1_1	7	SCD/FADS2/FASN-Hi (7)
AAAGCAATCTAACTTC-1_1	7	SCD/FADS2/FASN-Hi (7)
AAAGTAGAGACAATAC-1_1	6	SCD-Hi (6)
AAAGTAGAGACGCTTT-1_1	8	All Low (8)
AAAGTAGAGGCGTACA-1_1	7	SCD/FADS2/FASN-Hi (7)
AAAGTAGAGTCAAGGC-1_1	8	All Low (8)
AAAGTAGCAAACGTGG-1_1	11	FASN-Hi (11)
AAAGTAGCAGATGGGT-1_1	11	FASN-Hi (11)
AAAGTAGGTACAGTTC-1_1	7	SCD/FADS2/FASN-Hi (7)
AAAGTAGGTTCAGTAC-1_1	7	SCD/FADS2/FASN-Hi (7)
AAAGTAGTCTTCATGT-1_1	11	FASN-Hi (11)
AAATGCCAGATGGCGT-1_1	7	SCD/FADS2/FASN-Hi (7)
AAATGCCAGTTGTCGT-1_1	11	FASN-Hi (11)
AAATGCCGTAAGGGAA-1_1	8	All Low (8)
AACACGTGTTAAGACA-1_1	6	SCD-Hi (6)
AACACGTTCATGTAGC-1_1	11	FASN-Hi (11)
AACCATGAGACTCGGA-1_1	11	FASN-Hi (11)
AACCATGAGGGTTCCC-1_1	7	SCD/FADS2/FASN-Hi (7)
AACCGCGCAACGATGG-1_1	7	SCD/FADS2/FASN-Hi (7)
AACCGCGCATATGAGA-1_1	7	SCD/FADS2/FASN-Hi (7)
AACCGCGGTTAGGGTG-1_1	6	SCD-Hi (6)
AACCGCGTCTAACTTC-1_1	7	SCD/FADS2/FASN-Hi (7)
AACGTTGTCCCATTAT-1_1	7	SCD/FADS2/FASN-Hi (7)
AACTCAGAGGTGCAAC-1_1	8	All Low (8)
AACTCAGCAGAGCCAA-1_1	7	SCD/FADS2/FASN-Hi (7)
AACTCAGTCACGCGGT-1_1	11	FASN-Hi (11)
AACTCAGTCTATCCCG-1_1	8	All Low (8)
AACTCAGTCTGACCTC-1_1	7	SCD/FADS2/FASN-Hi (7)
AACTCCCAGGCCCTTG-1_1	7	SCD/FADS2/FASN-Hi (7)
AACTCCCGTATGGTTC-1_1	7	SCD/FADS2/FASN-Hi (7)
AACTCCCGTGCGATAG-1_1	7	SCD/FADS2/FASN-Hi (7)
AACTCCCGTTGGACCC-1_1	11	FASN-Hi (11)
AACTCCCTCGGTTAAC-1_1	7	SCD/FADS2/FASN-Hi (7)
AACTCTTAGCGACGTA-1_1	7	SCD/FADS2/FASN-Hi (7)
AACTCTTCATGGAATA-1_1	8	All Low (8)
AACTCTTTCAGAGGTG-1_1	7	SCD/FADS2/FASN-Hi (7)
AACTCTTTCAGCTGGC-1_1	8	All Low (8)
AACTGGTGTCGACTAT-1_1	6	SCD-Hi (6)
AACTGGTTCCCAAGTA-1_1	8	All Low (8)
AACTGGTTCCTTGACC-1_1	11	FASN-Hi (11)
AACTTTCCAAGACGTG-1_1	6	SCD-Hi (6)
AACTTTCGTCTAAACC-1_1	8	All Low (8)
AACTTTCGTTCCTCCA-1_1	8	All Low (8)
AACTTTCTCGTGACAT-1_1	6	SCD-Hi (6)
AAGACCTCACGGCGTT-1_1	7	SCD/FADS2/FASN-Hi (7)
AAGACCTCAGTCGTGC-1_1	7	SCD/FADS2/FASN-Hi (7)
AAGACCTCATGCCTAA-1_1	8	All Low (8)
AAGACCTCATTGGTAC-1_1	11	FASN-Hi (11)
AAGACCTGTACTCGCG-1_1	11	FASN-Hi (11)
AAGACCTGTGTGAAAT-1_1	6	SCD-Hi (6)
AAGACCTTCATCTGCC-1_1	11	FASN-Hi (11)
AAGACCTTCCTATTCA-1_1	6	SCD-Hi (6)
AAGACCTTCTCTGCTG-1_1	7	SCD/FADS2/FASN-Hi (7)
AAGCCGCAGGTCATCT-1_1	11	FASN-Hi (11)
AAGCCGCCAGATGGGT-1_1	8	All Low (8)
AAGCCGCGTAAACACA-1_1	7	SCD/FADS2/FASN-Hi (7)
AAGCCGCGTGCGAAAC-1_1	17	FADS2-Hi (17)
AAGCCGCTCAACCATG-1_1	6	SCD-Hi (6)
AAGGAGCCACGGATAG-1_1	7	SCD/FADS2/FASN-Hi (7)
AAGGAGCCAGGATCGA-1_1	8	All Low (8)
AAGGAGCGTCGTTGTA-1_1	8	All Low (8)
AAGGAGCGTTGGTTTG-1_1	8	All Low (8)
AAGGAGCTCCGCGGTA-1_1	8	All Low (8)
AAGGCAGCACGCATCG-1_1	7	SCD/FADS2/FASN-Hi (7)
AAGGCAGTCCTAGTGA-1_1	7	SCD/FADS2/FASN-Hi (7)
AAGGCAGTCGGCGCAT-1_1	7	SCD/FADS2/FASN-Hi (7)
AAGGTTCAGAAACCGC-1_1	11	FASN-Hi (11)
AAGGTTCAGTTGTAGA-1_1	8	All Low (8)
AAGGTTCCACTTGGAT-1_1	8	All Low (8)
AAGGTTCCAGTAGAGC-1_1	6	SCD-Hi (6)
AAGGTTCTCATTGCCC-1_1	8	All Low (8)
AAGGTTCTCCCTAATT-1_1	8	All Low (8)
AAGTCTGAGAATTGTG-1_1	7	SCD/FADS2/FASN-Hi (7)
AAGTCTGAGCCGATTT-1_1	7	SCD/FADS2/FASN-Hi (7)
AAGTCTGAGGTGTTAA-1_1	6	SCD-Hi (6)
AAGTCTGCACCAGCAC-1_1	7	SCD/FADS2/FASN-Hi (7)
AAGTCTGTCAGAGCTT-1_1	11	FASN-Hi (11)
AAGTCTGTCGAGGTAG-1_1	8	All Low (8)
AATCCAGAGCTCTCGG-1_1	7	SCD/FADS2/FASN-Hi (7)
AATCCAGAGTAGATGT-1_1	7	SCD/FADS2/FASN-Hi (7)
AATCCAGCACTTCTGC-1_1	6	SCD-Hi (6)
AATCCAGTCTTCGGTC-1_1	7	SCD/FADS2/FASN-Hi (7)
AATCGGTAGGCCCGTT-1_1	7	SCD/FADS2/FASN-Hi (7)
AATCGGTGTAGGCATG-1_1	11	FASN-Hi (11)
AATCGGTTCGGAAACG-1_1	7	SCD/FADS2/FASN-Hi (7)
AATCGGTTCGGCATCG-1_1	6	SCD-Hi (6)
ACACCAAAGAGTAATC-1_1	11	FASN-Hi (11)
ACACCAAAGTTCGATC-1_1	8	All Low (8)
ACACCAACAACTGGCC-1_1	7	SCD/FADS2/FASN-Hi (7)
ACACCAACATCATCCC-1_1	7	SCD/FADS2/FASN-Hi (7)
ACACCAACATTGGTAC-1_1	8	All Low (8)
ACACCAATCAGGTAAA-1_1	8	All Low (8)
ACACCCTAGCCGTCGT-1_1	7	SCD/FADS2/FASN-Hi (7)
ACACCCTCACAAGTAA-1_1	6	SCD-Hi (6)
ACACCCTGTGACTACT-1_1	7	SCD/FADS2/FASN-Hi (7)
ACACCCTTCACGATGT-1_1	8	All Low (8)
ACACCGGAGACTGGGT-1_1	7	SCD/FADS2/FASN-Hi (7)
ACACCGGAGAGTCTGG-1_1	7	SCD/FADS2/FASN-Hi (7)
ACACCGGAGATCCTGT-1_1	8	All Low (8)
ACACCGGCATCTACGA-1_1	8	All Low (8)
ACACCGGGTAAGCACG-1_1	8	All Low (8)
ACACCGGGTATGGTTC-1_1	7	SCD/FADS2/FASN-Hi (7)
ACACCGGGTTGACGTT-1_1	11	FASN-Hi (11)
ACACCGGTCTGGAGCC-1_1	7	SCD/FADS2/FASN-Hi (7)
ACACCGGTCTGTCCGT-1_1	11	FASN-Hi (11)
ACACTGAAGAAGCCCA-1_1	8	All Low (8)
ACACTGAAGATGCGAC-1_1	7	SCD/FADS2/FASN-Hi (7)
ACACTGAAGTCAAGGC-1_1	7	SCD/FADS2/FASN-Hi (7)
ACACTGACATCTGGTA-1_1	11	FASN-Hi (11)
ACACTGATCGGAAACG-1_1	17	FADS2-Hi (17)
ACACTGATCGGACAAG-1_1	8	All Low (8)
ACAGCCGCATCACGTA-1_1	7	SCD/FADS2/FASN-Hi (7)
ACAGCCGGTGCAACGA-1_1	7	SCD/FADS2/FASN-Hi (7)
ACAGCCGTCTAACCGA-1_1	6	SCD-Hi (6)
ACAGCTAAGGGATGGG-1_1	11	FASN-Hi (11)
ACAGCTAGTACGACCC-1_1	8	All Low (8)
ACAGCTAGTTCTGTTT-1_1	7	SCD/FADS2/FASN-Hi (7)
ACATACGCACGGCTAC-1_1	8	All Low (8)
ACATACGCAGGTGGAT-1_1	7	SCD/FADS2/FASN-Hi (7)
ACATACGGTGCTTCTC-1_1	17	FADS2-Hi (17)
ACATACGTCAGCCTAA-1_1	8	All Low (8)
ACATCAGCACCGAAAG-1_1	6	SCD-Hi (6)
ACATCAGCACCGTTGG-1_1	8	All Low (8)
ACATCAGCAGAAGCAC-1_1	8	All Low (8)
ACATCAGGTGATGATA-1_1	6	SCD-Hi (6)
ACATGGTAGAAAGTGG-1_1	8	All Low (8)
ACATGGTAGTGTACCT-1_1	6	SCD-Hi (6)
ACATGGTCAACACGCC-1_1	8	All Low (8)
ACATGGTCAATCACAC-1_1	7	SCD/FADS2/FASN-Hi (7)
ACATGGTGTTCGTCTC-1_1	6	SCD-Hi (6)
ACCCACTTCAAACGGG-1_1	6	SCD-Hi (6)
ACCCACTTCGGCGGTT-1_1	7	SCD/FADS2/FASN-Hi (7)
ACCGTAACAAGTAGTA-1_1	6	SCD-Hi (6)
ACCGTAACAGTTCATG-1_1	8	All Low (8)
ACCGTAAGTCTGCCAG-1_1	8	All Low (8)
ACCGTAAGTTGTTTGG-1_1	6	SCD-Hi (6)
ACCTTTAAGATATGCA-1_1	11	FASN-Hi (11)
ACCTTTACAATGACCT-1_1	7	SCD/FADS2/FASN-Hi (7)
ACCTTTACATTTGCCC-1_1	7	SCD/FADS2/FASN-Hi (7)
ACCTTTATCAAGAAGT-1_1	7	SCD/FADS2/FASN-Hi (7)
ACGAGCCCAGCCAGAA-1_1	8	All Low (8)
ACGAGCCGTTCCCGAG-1_1	7	SCD/FADS2/FASN-Hi (7)
ACGAGCCTCTTGCAAG-1_1	7	SCD/FADS2/FASN-Hi (7)
ACGAGGACATCATCCC-1_1	7	SCD/FADS2/FASN-Hi (7)
ACGAGGAGTATAGGGC-1_1	7	SCD/FADS2/FASN-Hi (7)
ACGAGGAGTATAGGTA-1_1	7	SCD/FADS2/FASN-Hi (7)
ACGATACAGCATCATC-1_1	8	All Low (8)
ACGATACAGCGCTCCA-1_1	7	SCD/FADS2/FASN-Hi (7)
ACGATACCACATCCGG-1_1	6	SCD-Hi (6)
ACGATACCACGGATAG-1_1	7	SCD/FADS2/FASN-Hi (7)
ACGATACCAGTAACGG-1_1	8	All Low (8)
ACGATACGTTCTGAAC-1_1	7	SCD/FADS2/FASN-Hi (7)
ACGATACTCAGCAACT-1_1	6	SCD-Hi (6)
ACGATGTCACTCAGGC-1_1	8	All Low (8)
ACGATGTTCAAGATCC-1_1	8	All Low (8)
ACGATGTTCGTCTGAA-1_1	6	SCD-Hi (6)
ACGCAGCCACGAGAGT-1_1	6	SCD-Hi (6)
ACGCAGCGTATGGTTC-1_1	8	All Low (8)
ACGCAGCTCTAACCGA-1_1	7	SCD/FADS2/FASN-Hi (7)
ACGCCAGAGTCCTCCT-1_1	6	SCD-Hi (6)
ACGCCAGCAAGCGCTC-1_1	7	SCD/FADS2/FASN-Hi (7)
ACGCCAGGTGGCTCCA-1_1	8	All Low (8)
ACGCCAGTCGGAAACG-1_1	8	All Low (8)
ACGCCAGTCTACTCAT-1_1	11	FASN-Hi (11)
ACGCCGAAGCACACAG-1_1	8	All Low (8)
ACGCCGACACCTGGTG-1_1	7	SCD/FADS2/FASN-Hi (7)
ACGCCGAGTAGCTCCG-1_1	7	SCD/FADS2/FASN-Hi (7)
ACGCCGATCGCGCCAA-1_1	8	All Low (8)
ACGGAGAAGATGAGAG-1_1	7	SCD/FADS2/FASN-Hi (7)
ACGGAGAAGTAGCGGT-1_1	8	All Low (8)
ACGGAGAAGTAGGCCA-1_1	7	SCD/FADS2/FASN-Hi (7)
ACGGAGAGTCACTGGC-1_1	8	All Low (8)
ACGGAGAGTCCGCTGA-1_1	7	SCD/FADS2/FASN-Hi (7)
ACGGCCAAGAAACGCC-1_1	11	FASN-Hi (11)
ACGGCCAAGATCGATA-1_1	8	All Low (8)
ACGGCCAAGGTGACCA-1_1	6	SCD-Hi (6)
ACGGCCATCTTCGAGA-1_1	7	SCD/FADS2/FASN-Hi (7)
ACGGGTCAGACGCAAC-1_1	7	SCD/FADS2/FASN-Hi (7)
ACGTCAAAGTTTAGGA-1_1	7	SCD/FADS2/FASN-Hi (7)
ACTATCTCAAGCCGCT-1_1	8	All Low (8)
ACTATCTCACTAAGTC-1_1	7	SCD/FADS2/FASN-Hi (7)
ACTATCTTCAATCACG-1_1	17	FADS2-Hi (17)
ACTATCTTCAGCTGGC-1_1	17	FADS2-Hi (17)
ACTGAACAGTGTTTGC-1_1	7	SCD/FADS2/FASN-Hi (7)
ACTGAACTCACCCGAG-1_1	6	SCD-Hi (6)
ACTGAGTAGCTGAAAT-1_1	6	SCD-Hi (6)
ACTGAGTAGGATATAC-1_1	7	SCD/FADS2/FASN-Hi (7)
ACTGAGTGTCCTCCAT-1_1	8	All Low (8)
ACTGAGTTCCGAAGAG-1_1	8	All Low (8)
ACTGAGTTCGTGACAT-1_1	7	SCD/FADS2/FASN-Hi (7)
ACTGATGAGAACAACT-1_1	11	FASN-Hi (11)
ACTGATGAGGCCCTTG-1_1	7	SCD/FADS2/FASN-Hi (7)
ACTGATGCAATGGATA-1_1	8	All Low (8)
ACTGATGCATGAAGTA-1_1	7	SCD/FADS2/FASN-Hi (7)
ACTGCTCAGAGGTTAT-1_1	11	FASN-Hi (11)
ACTGTCCAGTGGAGAA-1_1	7	SCD/FADS2/FASN-Hi (7)
ACTGTCCCAGACACTT-1_1	11	FASN-Hi (11)
ACTGTCCCATGTCGAT-1_1	7	SCD/FADS2/FASN-Hi (7)
ACTGTCCTCCGATATG-1_1	6	SCD-Hi (6)
ACTGTCCTCGCCAAAT-1_1	8	All Low (8)
ACTGTCCTCGGCCGAT-1_1	8	All Low (8)
ACTTACTCAAGACGTG-1_1	7	SCD/FADS2/FASN-Hi (7)
ACTTACTCATCGTCGG-1_1	17	FADS2-Hi (17)
ACTTACTGTATAGGTA-1_1	6	SCD-Hi (6)
ACTTACTGTCAGATAA-1_1	11	FASN-Hi (11)
ACTTACTGTCTAACGT-1_1	11	FASN-Hi (11)
ACTTACTTCCCTTGTG-1_1	8	All Low (8)
ACTTGTTCATTGGGCC-1_1	7	SCD/FADS2/FASN-Hi (7)
ACTTGTTGTCTCCACT-1_1	7	SCD/FADS2/FASN-Hi (7)
ACTTGTTGTGTAATGA-1_1	6	SCD-Hi (6)
ACTTTCAAGGACACCA-1_1	6	SCD-Hi (6)
ACTTTCAAGGGATCTG-1_1	6	SCD-Hi (6)
ACTTTCACAAGTCTGT-1_1	7	SCD/FADS2/FASN-Hi (7)
ACTTTCACACACATGT-1_1	11	FASN-Hi (11)
ACTTTCACACGAGGTA-1_1	6	SCD-Hi (6)
ACTTTCATCAAACCAC-1_1	11	FASN-Hi (11)
ACTTTCATCTTACCTA-1_1	11	FASN-Hi (11)
AGAATAGAGATGGCGT-1_1	7	SCD/FADS2/FASN-Hi (7)
AGAATAGAGTACGTTC-1_1	8	All Low (8)
AGAATAGGTAGCCTAT-1_1	7	SCD/FADS2/FASN-Hi (7)
AGAATAGGTGACTCAT-1_1	7	SCD/FADS2/FASN-Hi (7)
AGAATAGTCATATCGG-1_1	8	All Low (8)
AGAATAGTCCTAGAAC-1_1	8	All Low (8)
AGACGTTAGTAGGTGC-1_1	11	FASN-Hi (11)
AGAGCGAAGGGCTTCC-1_1	7	SCD/FADS2/FASN-Hi (7)
AGAGCGAAGTTATCGC-1_1	11	FASN-Hi (11)
AGAGCGACACGCTTTC-1_1	7	SCD/FADS2/FASN-Hi (7)
AGAGCGACAGCTCGCA-1_1	11	FASN-Hi (11)
AGAGCGATCGATGAGG-1_1	6	SCD-Hi (6)
AGAGCGATCGTGGGAA-1_1	7	SCD/FADS2/FASN-Hi (7)
AGAGCGATCTGTTGAG-1_1	8	All Low (8)
AGAGCTTCAATAAGCA-1_1	8	All Low (8)
AGAGCTTCATATACCG-1_1	7	SCD/FADS2/FASN-Hi (7)
AGAGCTTGTCCAGTAT-1_1	7	SCD/FADS2/FASN-Hi (7)
AGAGCTTGTCTAGTCA-1_1	7	SCD/FADS2/FASN-Hi (7)
AGAGCTTTCGAGCCCA-1_1	7	SCD/FADS2/FASN-Hi (7)
AGAGCTTTCTAAGCCA-1_1	11	FASN-Hi (11)
AGAGTGGAGTATCGAA-1_1	11	FASN-Hi (11)
AGAGTGGAGTTAGCGG-1_1	7	SCD/FADS2/FASN-Hi (7)
AGAGTGGTCGCAAGCC-1_1	11	FASN-Hi (11)
AGATCTGAGTTACGGG-1_1	8	All Low (8)
AGATCTGCAAGCTGGA-1_1	7	SCD/FADS2/FASN-Hi (7)
AGATCTGCAAGTCTAC-1_1	7	SCD/FADS2/FASN-Hi (7)
AGATCTGGTACTTGAC-1_1	7	SCD/FADS2/FASN-Hi (7)
AGATCTGGTATTCTCT-1_1	6	SCD-Hi (6)
AGATCTGGTCGGCATC-1_1	7	SCD/FADS2/FASN-Hi (7)
AGATCTGGTTAGGGTG-1_1	11	FASN-Hi (11)
AGATCTGGTTGAACTC-1_1	7	SCD/FADS2/FASN-Hi (7)
AGATTGCAGTGCCATT-1_1	6	SCD-Hi (6)
AGATTGCAGTTGAGTA-1_1	8	All Low (8)
AGATTGCCAATAAGCA-1_1	7	SCD/FADS2/FASN-Hi (7)
AGATTGCCATTTGCCC-1_1	7	SCD/FADS2/FASN-Hi (7)
AGATTGCGTACTCAAC-1_1	6	SCD-Hi (6)
AGATTGCGTCGCGAAA-1_1	8	All Low (8)
AGCAGCCAGGTGATAT-1_1	8	All Low (8)
AGCAGCCGTAATTGGA-1_1	11	FASN-Hi (11)
AGCAGCCGTTGGTAAA-1_1	11	FASN-Hi (11)
AGCATACAGAATAGGG-1_1	7	SCD/FADS2/FASN-Hi (7)
AGCATACAGCGGATCA-1_1	8	All Low (8)
AGCATACAGTAGATGT-1_1	11	FASN-Hi (11)
AGCATACGTTCAGACT-1_1	6	SCD-Hi (6)
AGCATACTCGTGGTCG-1_1	7	SCD/FADS2/FASN-Hi (7)
AGCATACTCTTTACGT-1_1	7	SCD/FADS2/FASN-Hi (7)
AGCCTAAAGTGTCCCG-1_1	8	All Low (8)
AGCCTAACAATCGAAA-1_1	11	FASN-Hi (11)
AGCCTAACACGGTGTC-1_1	11	FASN-Hi (11)
AGCCTAAGTCAACATC-1_1	11	FASN-Hi (11)
AGCCTAAGTCTAGTCA-1_1	11	FASN-Hi (11)
AGCCTAATCCGTAGTA-1_1	11	FASN-Hi (11)
AGCGGTCAGCCACGCT-1_1	7	SCD/FADS2/FASN-Hi (7)
AGCGGTCCACCCTATC-1_1	7	SCD/FADS2/FASN-Hi (7)
AGCGGTCCAGCTGTTA-1_1	17	FADS2-Hi (17)
AGCGTATCAAGCCTAT-1_1	7	SCD/FADS2/FASN-Hi (7)
AGCGTATCATACAGCT-1_1	7	SCD/FADS2/FASN-Hi (7)
AGCGTATGTACAGTGG-1_1	11	FASN-Hi (11)
AGCGTCGCATCTCCCA-1_1	17	FADS2-Hi (17)
AGCTCCTTCACTCTTA-1_1	7	SCD/FADS2/FASN-Hi (7)
AGCTCTCAGTTTAGGA-1_1	6	SCD-Hi (6)
AGCTCTCCAATGAAAC-1_1	8	All Low (8)
AGCTCTCGTAGCGTAG-1_1	11	FASN-Hi (11)
AGCTCTCGTCATACTG-1_1	7	SCD/FADS2/FASN-Hi (7)
AGCTTGAAGGCTATCT-1_1	7	SCD/FADS2/FASN-Hi (7)
AGCTTGACAATGTAAG-1_1	7	SCD/FADS2/FASN-Hi (7)
AGCTTGACATCACCCT-1_1	7	SCD/FADS2/FASN-Hi (7)
AGCTTGAGTCATTAGC-1_1	8	All Low (8)
AGGCCACAGACTCGGA-1_1	7	SCD/FADS2/FASN-Hi (7)
AGGCCACGTATCACCA-1_1	7	SCD/FADS2/FASN-Hi (7)
AGGCCGTAGACTAGGC-1_1	7	SCD/FADS2/FASN-Hi (7)
AGGCCGTGTCTAAACC-1_1	6	SCD-Hi (6)
AGGCCGTGTTGCCTCT-1_1	11	FASN-Hi (11)
AGGCCGTTCAACACTG-1_1	7	SCD/FADS2/FASN-Hi (7)
AGGGAGTCAATCACAC-1_1	7	SCD/FADS2/FASN-Hi (7)
AGGGAGTGTCTGGAGA-1_1	7	SCD/FADS2/FASN-Hi (7)
AGGGAGTTCGATAGAA-1_1	7	SCD/FADS2/FASN-Hi (7)
AGGGATGAGCCAGGAT-1_1	11	FASN-Hi (11)
AGGGATGCATTGCGGC-1_1	6	SCD-Hi (6)
AGGGATGTCTCCAACC-1_1	7	SCD/FADS2/FASN-Hi (7)
AGGGTGAGTTAGAACA-1_1	17	FADS2-Hi (17)
AGGGTGATCCTTTACA-1_1	6	SCD-Hi (6)
AGGTCATGTAGAGGAA-1_1	8	All Low (8)
AGGTCATTCTTTACGT-1_1	11	FASN-Hi (11)
AGGTCCGAGTGGTAAT-1_1	17	FADS2-Hi (17)
AGGTCCGAGTTGCAGG-1_1	8	All Low (8)
AGGTCCGGTATATGGA-1_1	7	SCD/FADS2/FASN-Hi (7)
AGGTCCGGTCTGGAGA-1_1	11	FASN-Hi (11)
AGGTCCGGTCTTCGTC-1_1	8	All Low (8)
AGGTCCGGTTCAGTAC-1_1	8	All Low (8)
AGTAGTCAGTCCCACG-1_1	7	SCD/FADS2/FASN-Hi (7)
AGTAGTCAGTGTCCAT-1_1	11	FASN-Hi (11)
AGTAGTCCACTGTTAG-1_1	6	SCD-Hi (6)
AGTAGTCCAGGTGGAT-1_1	8	All Low (8)
AGTAGTCGTTAGGGTG-1_1	11	FASN-Hi (11)
AGTAGTCGTTGTGGAG-1_1	7	SCD/FADS2/FASN-Hi (7)
AGTCTTTAGGTGCTAG-1_1	7	SCD/FADS2/FASN-Hi (7)
AGTCTTTAGTACATGA-1_1	11	FASN-Hi (11)
AGTCTTTCACACGCTG-1_1	8	All Low (8)
AGTGAGGAGCTCCTTC-1_1	8	All Low (8)
AGTGAGGAGGACGAAA-1_1	11	FASN-Hi (11)
AGTGAGGGTACCGAGA-1_1	8	All Low (8)
AGTGGGACAGTGACAG-1_1	11	FASN-Hi (11)
AGTGGGAGTGCTTCTC-1_1	7	SCD/FADS2/FASN-Hi (7)
AGTGTCAAGAGTGAGA-1_1	7	SCD/FADS2/FASN-Hi (7)
AGTGTCACAACTGGCC-1_1	7	SCD/FADS2/FASN-Hi (7)
AGTGTCAGTTGATTCG-1_1	7	SCD/FADS2/FASN-Hi (7)
AGTGTCATCTTAGCCC-1_1	11	FASN-Hi (11)
AGTTGGTGTCAATACC-1_1	8	All Low (8)
AGTTGGTTCATCTGCC-1_1	6	SCD-Hi (6)
ATAACGCCATAGAAAC-1_1	8	All Low (8)
ATAACGCCATGTAGTC-1_1	11	FASN-Hi (11)
ATAACGCGTATGAATG-1_1	11	FASN-Hi (11)
ATAACGCTCCCATTAT-1_1	7	SCD/FADS2/FASN-Hi (7)
ATAAGAGAGAGTAAGG-1_1	7	SCD/FADS2/FASN-Hi (7)
ATAAGAGTCGTTTAGG-1_1	6	SCD-Hi (6)
ATAGACCCAGTGACAG-1_1	7	SCD/FADS2/FASN-Hi (7)
ATAGACCTCATGTGGT-1_1	17	FADS2-Hi (17)
ATAGACCTCTCTTATG-1_1	11	FASN-Hi (11)
ATCACGAAGCTGAAAT-1_1	6	SCD-Hi (6)
ATCACGAAGTTCGCGC-1_1	8	All Low (8)
ATCACGACAAGGTTTC-1_1	8	All Low (8)
ATCACGACATGTTGAC-1_1	8	All Low (8)
ATCACGAGTAAAGGAG-1_1	6	SCD-Hi (6)
ATCACGAGTTCTGGTA-1_1	8	All Low (8)
ATCATCTAGCACGCCT-1_1	7	SCD/FADS2/FASN-Hi (7)
ATCATCTGTTCCCGAG-1_1	6	SCD-Hi (6)
ATCATGGAGATCCCGC-1_1	11	FASN-Hi (11)
ATCATGGAGGAGCGTT-1_1	7	SCD/FADS2/FASN-Hi (7)
ATCATGGCAAACGCGA-1_1	6	SCD-Hi (6)
ATCATGGCACATCTTT-1_1	8	All Low (8)
ATCATGGCATCTGGTA-1_1	7	SCD/FADS2/FASN-Hi (7)
ATCCACCAGCGGCTTC-1_1	6	SCD-Hi (6)
ATCCACCAGTCGTTTG-1_1	11	FASN-Hi (11)
ATCCACCGTCTCAACA-1_1	11	FASN-Hi (11)
ATCCGAAGTCGGCATC-1_1	17	FADS2-Hi (17)
ATCCGAATCCAAGTAC-1_1	11	FASN-Hi (11)
ATCCGAATCGGGAGTA-1_1	11	FASN-Hi (11)
ATCGAGTCAAGCCTAT-1_1	8	All Low (8)
ATCGAGTCACGGCCAT-1_1	7	SCD/FADS2/FASN-Hi (7)
ATCGAGTCAGGTCTCG-1_1	7	SCD/FADS2/FASN-Hi (7)
ATCGAGTGTAAACCTC-1_1	8	All Low (8)
ATCGAGTTCGACAGCC-1_1	7	SCD/FADS2/FASN-Hi (7)
ATCTACTGTAAAGGAG-1_1	7	SCD/FADS2/FASN-Hi (7)
ATCTACTGTACCATCA-1_1	8	All Low (8)
ATCTACTTCTACCTGC-1_1	7	SCD/FADS2/FASN-Hi (7)
ATCTGCCAGACCTTTG-1_1	7	SCD/FADS2/FASN-Hi (7)
ATCTGCCAGATAGCAT-1_1	7	SCD/FADS2/FASN-Hi (7)
ATCTGCCGTCAATGTC-1_1	6	SCD-Hi (6)
ATCTGCCTCGTTGACA-1_1	8	All Low (8)
ATGAGGGAGTGTACCT-1_1	8	All Low (8)
ATGAGGGCATGGTCAT-1_1	11	FASN-Hi (11)
ATGAGGGGTTCGTGAT-1_1	8	All Low (8)
ATGCGATAGCTCAACT-1_1	11	FASN-Hi (11)
ATGCGATAGTAGCGGT-1_1	11	FASN-Hi (11)
ATGCGATGTCGAAAGC-1_1	7	SCD/FADS2/FASN-Hi (7)
ATGCGATGTGAGGCTA-1_1	7	SCD/FADS2/FASN-Hi (7)
ATGGGAGCAAGTCTAC-1_1	6	SCD-Hi (6)
ATGGGAGCACCTCGTT-1_1	6	SCD-Hi (6)
ATGGGAGGTAAACACA-1_1	8	All Low (8)
ATGGGAGGTCCTCTTG-1_1	7	SCD/FADS2/FASN-Hi (7)
ATGGGAGTCAACCAAC-1_1	7	SCD/FADS2/FASN-Hi (7)
ATGGGAGTCCAAAGTC-1_1	11	FASN-Hi (11)
ATGTGTGAGTAGCCGA-1_1	7	SCD/FADS2/FASN-Hi (7)
ATTACTCGTATGAATG-1_1	6	SCD-Hi (6)
ATTACTCGTCTAGTGT-1_1	6	SCD-Hi (6)
ATTACTCGTCTGGAGA-1_1	7	SCD/FADS2/FASN-Hi (7)
ATTACTCTCTTGTTTG-1_1	6	SCD-Hi (6)
ATTATCCGTAGCAAAT-1_1	7	SCD/FADS2/FASN-Hi (7)
ATTCTACAGAGTAAGG-1_1	7	SCD/FADS2/FASN-Hi (7)
ATTCTACCAACGCACC-1_1	8	All Low (8)
ATTCTACGTTCCATGA-1_1	8	All Low (8)
ATTGGACCAGCGTAAG-1_1	7	SCD/FADS2/FASN-Hi (7)
ATTGGACTCTTAGAGC-1_1	8	All Low (8)
ATTGGTGAGCACCGCT-1_1	7	SCD/FADS2/FASN-Hi (7)
ATTGGTGAGGCCCTCA-1_1	11	FASN-Hi (11)
ATTGGTGAGGGCATGT-1_1	6	SCD-Hi (6)
ATTGGTGCAATGAATG-1_1	11	FASN-Hi (11)
ATTGGTGCATAGAAAC-1_1	7	SCD/FADS2/FASN-Hi (7)
ATTGGTGTCCCATTAT-1_1	7	SCD/FADS2/FASN-Hi (7)
ATTTCTGAGCAACGGT-1_1	11	FASN-Hi (11)
ATTTCTGAGTTAAGTG-1_1	8	All Low (8)
ATTTCTGCATATACCG-1_1	8	All Low (8)
ATTTCTGCATGTAAGA-1_1	7	SCD/FADS2/FASN-Hi (7)
ATTTCTGCATGTCGAT-1_1	6	SCD-Hi (6)
ATTTCTGGTGTCGCTG-1_1	11	FASN-Hi (11)
CAACCAACAGCAGTTT-1_1	7	SCD/FADS2/FASN-Hi (7)
CAACCAAGTCATGCAT-1_1	7	SCD/FADS2/FASN-Hi (7)
CAACCTCCAAAGTGCG-1_1	7	SCD/FADS2/FASN-Hi (7)
CAACCTCCACCCAGTG-1_1	7	SCD/FADS2/FASN-Hi (7)
CAACCTCCAGCTTAAC-1_1	11	FASN-Hi (11)
CAACCTCGTATGAAAC-1_1	8	All Low (8)
CAACCTCTCTACGAGT-1_1	11	FASN-Hi (11)
CAACCTCTCTGTTTGT-1_1	11	FASN-Hi (11)
CAACTAGTCCAAGCCG-1_1	8	All Low (8)
CAAGAAACACGTTGGC-1_1	8	All Low (8)
CAAGAAACAGCTGTGC-1_1	11	FASN-Hi (11)
CAAGAAAGTCAGAGGT-1_1	11	FASN-Hi (11)
CAAGAAAGTCTTGTCC-1_1	7	SCD/FADS2/FASN-Hi (7)
CAAGATCAGGACCACA-1_1	7	SCD/FADS2/FASN-Hi (7)
CAAGATCAGTACGTTC-1_1	7	SCD/FADS2/FASN-Hi (7)
CAAGATCAGTTGAGTA-1_1	8	All Low (8)
CAAGATCCAAGACACG-1_1	17	FADS2-Hi (17)
CAAGATCCAGAAGCAC-1_1	7	SCD/FADS2/FASN-Hi (7)
CAAGATCCAGATGAGC-1_1	8	All Low (8)
CAAGATCGTAGATTAG-1_1	6	SCD-Hi (6)
CAAGATCGTGGTGTAG-1_1	11	FASN-Hi (11)
CAAGGCCCACAACGCC-1_1	8	All Low (8)
CAAGGCCCATTCACTT-1_1	6	SCD-Hi (6)
CAAGGCCGTATGCTTG-1_1	6	SCD-Hi (6)
CAAGGCCTCGCCAAAT-1_1	7	SCD/FADS2/FASN-Hi (7)
CAAGTTGAGTTCGCAT-1_1	8	All Low (8)
CAAGTTGCACGAGAGT-1_1	8	All Low (8)
CAAGTTGCATATACGC-1_1	8	All Low (8)
CAAGTTGTCCGGCACA-1_1	8	All Low (8)
CAAGTTGTCTTGTATC-1_1	8	All Low (8)
CACAAACAGTTGAGTA-1_1	8	All Low (8)
CACACAAAGCTCCTTC-1_1	7	SCD/FADS2/FASN-Hi (7)
CACACAATCAACGGCC-1_1	7	SCD/FADS2/FASN-Hi (7)
CACACAATCTGCCAGG-1_1	11	FASN-Hi (11)
CACACCTAGCGTTTAC-1_1	11	FASN-Hi (11)
CACACCTAGGGTTTCT-1_1	11	FASN-Hi (11)
CACACTCCAGTCAGCC-1_1	7	SCD/FADS2/FASN-Hi (7)
CACACTCGTAGCAAAT-1_1	11	FASN-Hi (11)
CACAGGCCACAAGTAA-1_1	7	SCD/FADS2/FASN-Hi (7)
CACAGGCCATCACCCT-1_1	11	FASN-Hi (11)
CACAGTAAGGTAGCCA-1_1	8	All Low (8)
CACAGTAAGTACGACG-1_1	8	All Low (8)
CACAGTACAAGCCGCT-1_1	7	SCD/FADS2/FASN-Hi (7)
CACAGTACACCAGCAC-1_1	11	FASN-Hi (11)
CACATAGAGCACCGCT-1_1	8	All Low (8)
CACATAGCAGGAATCG-1_1	7	SCD/FADS2/FASN-Hi (7)
CACATAGCATTAGCCA-1_1	7	SCD/FADS2/FASN-Hi (7)
CACATAGGTGCAACTT-1_1	6	SCD-Hi (6)
CACATAGGTGGTCTCG-1_1	6	SCD-Hi (6)
CACATAGTCAACACTG-1_1	7	SCD/FADS2/FASN-Hi (7)
CACATAGTCTGATACG-1_1	11	FASN-Hi (11)
CACATTTAGATCGATA-1_1	7	SCD/FADS2/FASN-Hi (7)
CACATTTCACGTCAGC-1_1	6	SCD-Hi (6)
CACATTTGTACCGTAT-1_1	7	SCD/FADS2/FASN-Hi (7)
CACATTTGTATTCGTG-1_1	7	SCD/FADS2/FASN-Hi (7)
CACATTTTCCCTCAGT-1_1	17	FADS2-Hi (17)
CACCACTAGATAGGAG-1_1	7	SCD/FADS2/FASN-Hi (7)
CACCACTAGGACATTA-1_1	8	All Low (8)
CACCACTCAAGGACTG-1_1	8	All Low (8)
CACCACTCATCCTTGC-1_1	11	FASN-Hi (11)
CACCACTGTTCTGAAC-1_1	8	All Low (8)
CACCAGGAGTCCATAC-1_1	8	All Low (8)
CACCAGGCAAAGTGCG-1_1	11	FASN-Hi (11)
CACCAGGGTGACAAAT-1_1	11	FASN-Hi (11)
CACCTTGAGACGCACA-1_1	7	SCD/FADS2/FASN-Hi (7)
CACCTTGAGTAGCGGT-1_1	8	All Low (8)
CACCTTGCAAACGCGA-1_1	11	FASN-Hi (11)
CACCTTGTCCACGAAT-1_1	8	All Low (8)
CACTCCAAGGCATGGT-1_1	17	FADS2-Hi (17)
CAGAATCCAATGAAAC-1_1	8	All Low (8)
CAGAATCCAGGTTTCA-1_1	7	SCD/FADS2/FASN-Hi (7)
CAGAATCGTCCGCTGA-1_1	6	SCD-Hi (6)
CAGAATCGTCGGCACT-1_1	7	SCD/FADS2/FASN-Hi (7)
CAGAGAGCACTTAACG-1_1	7	SCD/FADS2/FASN-Hi (7)
CAGAGAGGTCTTGCGG-1_1	8	All Low (8)
CAGAGAGTCAGGCCCA-1_1	8	All Low (8)
CAGAGAGTCGCCCTTA-1_1	7	SCD/FADS2/FASN-Hi (7)
CAGATCAAGACGACGT-1_1	8	All Low (8)
CAGATCAAGACTAGGC-1_1	7	SCD/FADS2/FASN-Hi (7)
CAGATCACACCGCTAG-1_1	7	SCD/FADS2/FASN-Hi (7)
CAGATCAGTCCGAGTC-1_1	11	FASN-Hi (11)
CAGATCATCCGTTGCT-1_1	11	FASN-Hi (11)
CAGCAGCGTGTGTGCC-1_1	6	SCD-Hi (6)
CAGCAGCGTTATTCTC-1_1	8	All Low (8)
CAGCATAAGAAGCCCA-1_1	7	SCD/FADS2/FASN-Hi (7)
CAGCATAAGTCCTCCT-1_1	6	SCD-Hi (6)
CAGCATAGTGTCTGAT-1_1	8	All Low (8)
CAGCATAGTGTTAAGA-1_1	17	FADS2-Hi (17)
CAGCCGAAGACATAAC-1_1	7	SCD/FADS2/FASN-Hi (7)
CAGCCGACAAACTGCT-1_1	11	FASN-Hi (11)
CAGCCGACACCTCGGA-1_1	7	SCD/FADS2/FASN-Hi (7)
CAGCCGACAGCTGTTA-1_1	7	SCD/FADS2/FASN-Hi (7)
CAGCCGAGTTGTACAC-1_1	8	All Low (8)
CAGCCGATCAAGGCTT-1_1	11	FASN-Hi (11)
CAGCCGATCAGTTCGA-1_1	8	All Low (8)
CAGCGACAGAAACCTA-1_1	7	SCD/FADS2/FASN-Hi (7)
CAGCGACAGCTTTGGT-1_1	7	SCD/FADS2/FASN-Hi (7)
CAGCGACCAGCTCGAC-1_1	6	SCD-Hi (6)
CAGCGACCATGCGCAC-1_1	6	SCD-Hi (6)
CAGCGACTCCGCATCT-1_1	7	SCD/FADS2/FASN-Hi (7)
CAGCTAAAGCCTTGAT-1_1	6	SCD-Hi (6)
CAGCTAAAGGCTCTTA-1_1	8	All Low (8)
CAGCTAACAAATCCGT-1_1	8	All Low (8)
CAGCTAACACCTCGTT-1_1	7	SCD/FADS2/FASN-Hi (7)
CAGCTAACACGCGAAA-1_1	7	SCD/FADS2/FASN-Hi (7)
CAGCTAAGTAGCGCTC-1_1	8	All Low (8)
CAGCTAAGTGTATGGG-1_1	11	FASN-Hi (11)
CAGCTGGGTATATGAG-1_1	17	FADS2-Hi (17)
CAGCTGGGTCGCGGTT-1_1	7	SCD/FADS2/FASN-Hi (7)
CAGCTGGTCCGTTGCT-1_1	7	SCD/FADS2/FASN-Hi (7)
CAGCTGGTCTCCTATA-1_1	8	All Low (8)
CAGGTGCAGATAGCAT-1_1	7	SCD/FADS2/FASN-Hi (7)
CAGGTGCAGTATTGGA-1_1	8	All Low (8)
CAGGTGCGTCCAACTA-1_1	11	FASN-Hi (11)
CAGGTGCGTCTCCATC-1_1	7	SCD/FADS2/FASN-Hi (7)
CAGGTGCTCAAGCCTA-1_1	6	SCD-Hi (6)
CAGTAACAGCCGTCGT-1_1	6	SCD-Hi (6)
CAGTAACAGTAATCCC-1_1	17	FADS2-Hi (17)
CAGTAACCACGGTGTC-1_1	17	FADS2-Hi (17)
CAGTAACCAGCCTTTC-1_1	7	SCD/FADS2/FASN-Hi (7)
CAGTAACCAGCTATTG-1_1	8	All Low (8)
CAGTAACCAGGTTTCA-1_1	6	SCD-Hi (6)
CAGTAACGTCCATCCT-1_1	7	SCD/FADS2/FASN-Hi (7)
CAGTAACTCAACGGCC-1_1	7	SCD/FADS2/FASN-Hi (7)
CAGTCCTAGCAAATCA-1_1	11	FASN-Hi (11)
CAGTCCTTCCTTGACC-1_1	8	All Low (8)
CATATGGCAGGAATGC-1_1	11	FASN-Hi (11)
CATATGGGTCTAAACC-1_1	11	FASN-Hi (11)
CATATTCCAACACCCG-1_1	6	SCD-Hi (6)
CATATTCCAATGGAAT-1_1	7	SCD/FADS2/FASN-Hi (7)
CATATTCTCTCTGAGA-1_1	7	SCD/FADS2/FASN-Hi (7)
CATCAAGAGACAGAGA-1_1	8	All Low (8)
CATCAAGCACACCGAC-1_1	6	SCD-Hi (6)
CATCAAGCATGGTTGT-1_1	11	FASN-Hi (11)
CATCAAGGTGTGGTTT-1_1	6	SCD-Hi (6)
CATCAAGTCCCACTTG-1_1	6	SCD-Hi (6)
CATCAAGTCCGCGTTT-1_1	7	SCD/FADS2/FASN-Hi (7)
CATCAGACAATACGCT-1_1	11	FASN-Hi (11)
CATCAGATCGCGCCAA-1_1	6	SCD-Hi (6)
CATCCACAGGGTCGAT-1_1	7	SCD/FADS2/FASN-Hi (7)
CATCCACAGTGACATA-1_1	7	SCD/FADS2/FASN-Hi (7)
CATCCACCAATGTAAG-1_1	7	SCD/FADS2/FASN-Hi (7)
CATCGAAAGAGAGCTC-1_1	7	SCD/FADS2/FASN-Hi (7)
CATCGAACACTATCTT-1_1	8	All Low (8)
CATCGAACATTTGCCC-1_1	6	SCD-Hi (6)
CATCGAATCAGTTAGC-1_1	11	FASN-Hi (11)
CATCGAATCTGGCGTG-1_1	8	All Low (8)
CATCGGGAGCAGGTCA-1_1	8	All Low (8)
CATCGGGGTGTTTGGT-1_1	17	FADS2-Hi (17)
CATCGGGTCACGCGGT-1_1	8	All Low (8)
CATCGGGTCATCATTC-1_1	17	FADS2-Hi (17)
CATGACACACAGACAG-1_1	11	FASN-Hi (11)
CATGCCTAGACTGGGT-1_1	7	SCD/FADS2/FASN-Hi (7)
CATGCCTAGAGCCTAG-1_1	7	SCD/FADS2/FASN-Hi (7)
CATGCCTAGAGTGACC-1_1	8	All Low (8)
CATGCCTAGGAATTAC-1_1	7	SCD/FADS2/FASN-Hi (7)
CATGCCTAGGGAAACA-1_1	11	FASN-Hi (11)
CATGCCTAGTTCCACA-1_1	7	SCD/FADS2/FASN-Hi (7)
CATGCCTCACCAGTTA-1_1	8	All Low (8)
CATGCCTCAGCATACT-1_1	7	SCD/FADS2/FASN-Hi (7)
CATGCCTGTCCAGTTA-1_1	6	SCD-Hi (6)
CATGCCTGTGATGCCC-1_1	7	SCD/FADS2/FASN-Hi (7)
CATGCCTGTTGTCTTT-1_1	11	FASN-Hi (11)
CATGCCTTCAACGGCC-1_1	8	All Low (8)
CATGCCTTCCGAGCCA-1_1	11	FASN-Hi (11)
CATGCCTTCGACCAGC-1_1	8	All Low (8)
CATGGCGAGCTAAGAT-1_1	6	SCD-Hi (6)
CATGGCGAGTGTACGG-1_1	7	SCD/FADS2/FASN-Hi (7)
CATGGCGCAAACTGTC-1_1	11	FASN-Hi (11)
CATGGCGCACACATGT-1_1	7	SCD/FADS2/FASN-Hi (7)
CATGGCGCACATCCAA-1_1	11	FASN-Hi (11)
CATGGCGCAGGGTATG-1_1	7	SCD/FADS2/FASN-Hi (7)
CATGGCGGTAGCGTGA-1_1	11	FASN-Hi (11)
CATGGCGTCACTCTTA-1_1	11	FASN-Hi (11)
CATTATCAGGTCGGAT-1_1	8	All Low (8)
CATTATCCAAAGAATC-1_1	11	FASN-Hi (11)
CATTATCGTCATCGGC-1_1	7	SCD/FADS2/FASN-Hi (7)
CATTATCGTTACTGAC-1_1	6	SCD-Hi (6)
CATTCGCCAAAGGTGC-1_1	8	All Low (8)
CATTCGCCACAGACAG-1_1	7	SCD/FADS2/FASN-Hi (7)
CCAATCCAGGTGATAT-1_1	8	All Low (8)
CCAATCCTCAACACAC-1_1	8	All Low (8)
CCAATCCTCGTCCAGG-1_1	8	All Low (8)
CCACCTACAATAGCGG-1_1	11	FASN-Hi (11)
CCACCTAGTCCTGCTT-1_1	7	SCD/FADS2/FASN-Hi (7)
CCACCTAGTTACCAGT-1_1	7	SCD/FADS2/FASN-Hi (7)
CCACCTATCTTCCTTC-1_1	17	FADS2-Hi (17)
CCACGGAAGATCACGG-1_1	7	SCD/FADS2/FASN-Hi (7)
CCACGGACACGGATAG-1_1	7	SCD/FADS2/FASN-Hi (7)
CCACGGAGTCCGAAGA-1_1	7	SCD/FADS2/FASN-Hi (7)
CCACGGATCTGGTATG-1_1	7	SCD/FADS2/FASN-Hi (7)
CCACTACAGGTGTGGT-1_1	8	All Low (8)
CCACTACAGTAAGTAC-1_1	17	FADS2-Hi (17)
CCACTACGTTAAGAAC-1_1	6	SCD-Hi (6)
CCAGCGAAGGTGTGGT-1_1	8	All Low (8)
CCAGCGAGTTACTGAC-1_1	8	All Low (8)
CCAGCGAGTTTGTTGG-1_1	7	SCD/FADS2/FASN-Hi (7)
CCAGCGATCTGCAAGT-1_1	11	FASN-Hi (11)
CCATGTCAGATGCCAG-1_1	17	FADS2-Hi (17)
CCATGTCAGGCCGAAT-1_1	17	FADS2-Hi (17)
CCATGTCAGTCCAGGA-1_1	7	SCD/FADS2/FASN-Hi (7)
CCATGTCCACAAGACG-1_1	7	SCD/FADS2/FASN-Hi (7)
CCATGTCCACGGCGTT-1_1	7	SCD/FADS2/FASN-Hi (7)
CCATGTCGTCATTAGC-1_1	6	SCD-Hi (6)
CCATTCGTCCGCGGTA-1_1	7	SCD/FADS2/FASN-Hi (7)
CCCAATCAGGGCTTCC-1_1	6	SCD-Hi (6)
CCCAATCCAAGACACG-1_1	7	SCD/FADS2/FASN-Hi (7)
CCCAATCGTCTTCGTC-1_1	11	FASN-Hi (11)
CCCAATCGTCTTTCAT-1_1	11	FASN-Hi (11)
CCCAGTTAGGCATGTG-1_1	6	SCD-Hi (6)
CCCAGTTCAGCGAACA-1_1	11	FASN-Hi (11)
CCCAGTTCATGCAATC-1_1	7	SCD/FADS2/FASN-Hi (7)
CCCATACGTCACAAGG-1_1	6	SCD-Hi (6)
CCGGGATAGTTCGCGC-1_1	8	All Low (8)
CCGGGATCATCGATTG-1_1	11	FASN-Hi (11)
CCGGGATGTCGGCACT-1_1	7	SCD/FADS2/FASN-Hi (7)
CCGGGATGTTCCGGCA-1_1	8	All Low (8)
CCGGGATTCCGCGCAA-1_1	7	SCD/FADS2/FASN-Hi (7)
CCGGGATTCTGCTTGC-1_1	8	All Low (8)
CCGGTAGCACTACAGT-1_1	8	All Low (8)
CCGTACTGTACAGTTC-1_1	11	FASN-Hi (11)
CCGTACTGTACATGTC-1_1	7	SCD/FADS2/FASN-Hi (7)
CCGTACTGTTCGTTGA-1_1	11	FASN-Hi (11)
CCGTACTTCATCACCC-1_1	7	SCD/FADS2/FASN-Hi (7)
CCGTACTTCCACGAAT-1_1	7	SCD/FADS2/FASN-Hi (7)
CCGTACTTCCACGACG-1_1	8	All Low (8)
CCGTACTTCGTTACAG-1_1	8	All Low (8)
CCGTGGAAGACGACGT-1_1	8	All Low (8)
CCGTGGAAGCGACGTA-1_1	11	FASN-Hi (11)
CCGTGGAAGCTACCTA-1_1	7	SCD/FADS2/FASN-Hi (7)
CCGTGGACACCACCAG-1_1	6	SCD-Hi (6)
CCGTGGACACGGACAA-1_1	7	SCD/FADS2/FASN-Hi (7)
CCGTGGATCGATAGAA-1_1	7	SCD/FADS2/FASN-Hi (7)
CCGTTCAAGTATCGAA-1_1	8	All Low (8)
CCGTTCACAGTTCCCT-1_1	8	All Low (8)
CCGTTCAGTCTCCACT-1_1	11	FASN-Hi (11)
CCGTTCATCAGCTGGC-1_1	7	SCD/FADS2/FASN-Hi (7)
CCGTTCATCAGTTGAC-1_1	11	FASN-Hi (11)
CCGTTCATCCAGTAGT-1_1	7	SCD/FADS2/FASN-Hi (7)
CCGTTCATCCGCGGTA-1_1	6	SCD-Hi (6)
CCTAAAGGTGTGGTTT-1_1	6	SCD-Hi (6)
CCTAAAGTCAACACCA-1_1	8	All Low (8)
CCTACACCAATGACCT-1_1	8	All Low (8)
CCTACACGTAGCTAAA-1_1	6	SCD-Hi (6)
CCTACACTCGTCCAGG-1_1	6	SCD-Hi (6)
CCTACCAAGCTGCCCA-1_1	11	FASN-Hi (11)
CCTACCAGTAAAGTCA-1_1	11	FASN-Hi (11)
CCTACCAGTTTGCATG-1_1	8	All Low (8)
CCTACCATCGCATGGC-1_1	11	FASN-Hi (11)
CCTAGCTAGATAGGAG-1_1	8	All Low (8)
CCTAGCTAGGAGTTGC-1_1	7	SCD/FADS2/FASN-Hi (7)
CCTAGCTGTACATGTC-1_1	8	All Low (8)
CCTAGCTGTCTCCACT-1_1	7	SCD/FADS2/FASN-Hi (7)
CCTAGCTGTTATGTGC-1_1	7	SCD/FADS2/FASN-Hi (7)
CCTAGCTTCATAGCAC-1_1	7	SCD/FADS2/FASN-Hi (7)
CCTAGCTTCGCTAGCG-1_1	7	SCD/FADS2/FASN-Hi (7)
CCTAGCTTCTATCCCG-1_1	8	All Low (8)
CCTATTAAGATATACG-1_1	11	FASN-Hi (11)
CCTATTATCATCGGAT-1_1	7	SCD/FADS2/FASN-Hi (7)
CCTCAGTAGTAGCCGA-1_1	7	SCD/FADS2/FASN-Hi (7)
CCTCAGTCACCACGTG-1_1	11	FASN-Hi (11)
CCTCAGTGTGTGGCTC-1_1	8	All Low (8)
CCTCAGTTCGGAGCAA-1_1	8	All Low (8)
CCTCTGATCAGTTCGA-1_1	8	All Low (8)
CCTTACGAGACCTTTG-1_1	7	SCD/FADS2/FASN-Hi (7)
CCTTACGCACATGGGA-1_1	8	All Low (8)
CCTTACGCACGCTTTC-1_1	7	SCD/FADS2/FASN-Hi (7)
CCTTACGGTATGGTTC-1_1	11	FASN-Hi (11)
CCTTACGTCGGCGCTA-1_1	7	SCD/FADS2/FASN-Hi (7)
CCTTACGTCTGGCGTG-1_1	8	All Low (8)
CCTTCCCCATCAGTAC-1_1	7	SCD/FADS2/FASN-Hi (7)
CCTTCCCGTACAGTGG-1_1	8	All Low (8)
CCTTCCCGTAGTACCT-1_1	6	SCD-Hi (6)
CCTTCCCTCAGTGCAT-1_1	7	SCD/FADS2/FASN-Hi (7)
CCTTCGAAGTGCCAGA-1_1	6	SCD-Hi (6)
CCTTCGACAATAGAGT-1_1	6	SCD-Hi (6)
CCTTTCTCAACTGCTA-1_1	8	All Low (8)
CCTTTCTCAGCTCGCA-1_1	7	SCD/FADS2/FASN-Hi (7)
CGAACATAGTGGGCTA-1_1	7	SCD/FADS2/FASN-Hi (7)
CGAACATCATAAAGGT-1_1	7	SCD/FADS2/FASN-Hi (7)
CGAACATCATCGGTTA-1_1	6	SCD-Hi (6)
CGAACATTCAATCACG-1_1	8	All Low (8)
CGAACATTCGAATGCT-1_1	8	All Low (8)
CGAATGTCAAGCGCTC-1_1	6	SCD-Hi (6)
CGAATGTCACTGCCAG-1_1	8	All Low (8)
CGAATGTGTCTCCACT-1_1	7	SCD/FADS2/FASN-Hi (7)
CGAATGTGTTCTCATT-1_1	7	SCD/FADS2/FASN-Hi (7)
CGACCTTGTCCGTGAC-1_1	11	FASN-Hi (11)
CGACTTCAGCGATTCT-1_1	11	FASN-Hi (11)
CGACTTCCAGGGAGAG-1_1	7	SCD/FADS2/FASN-Hi (7)
CGACTTCGTCAAACTC-1_1	11	FASN-Hi (11)
CGACTTCGTCCCGACA-1_1	6	SCD-Hi (6)
CGAGAAGCATGCCCGA-1_1	17	FADS2-Hi (17)
CGAGAAGGTCTTCGTC-1_1	7	SCD/FADS2/FASN-Hi (7)
CGAGCACAGCCAACAG-1_1	11	FASN-Hi (11)
CGAGCACAGGTACTCT-1_1	7	SCD/FADS2/FASN-Hi (7)
CGAGCACGTAAATGTG-1_1	7	SCD/FADS2/FASN-Hi (7)
CGAGCACGTATATGGA-1_1	6	SCD-Hi (6)
CGAGCACTCAGGCCCA-1_1	8	All Low (8)
CGAGCACTCTACCAGA-1_1	8	All Low (8)
CGAGCCAAGCTCCCAG-1_1	17	FADS2-Hi (17)
CGAGCCATCAAGCCTA-1_1	8	All Low (8)
CGAGCCATCCGGCACA-1_1	8	All Low (8)
CGAGCCATCGGAAATA-1_1	7	SCD/FADS2/FASN-Hi (7)
CGATCGGAGAATTGTG-1_1	6	SCD-Hi (6)
CGATCGGCACAGAGGT-1_1	7	SCD/FADS2/FASN-Hi (7)
CGATCGGGTCCATGAT-1_1	8	All Low (8)
CGATCGGTCTTTAGGG-1_1	11	FASN-Hi (11)
CGATGGCAGATGCCTT-1_1	8	All Low (8)
CGATGGCAGGCTAGGT-1_1	11	FASN-Hi (11)
CGATGGCCATTCTTAC-1_1	11	FASN-Hi (11)
CGATGGCGTCCGCTGA-1_1	8	All Low (8)
CGATGGCTCCCTAATT-1_1	6	SCD-Hi (6)
CGATGTACAAAGTGCG-1_1	8	All Low (8)
CGATTGACAAATCCGT-1_1	7	SCD/FADS2/FASN-Hi (7)
CGATTGAGTCTAACGT-1_1	8	All Low (8)
CGATTGATCCCAGGTG-1_1	17	FADS2-Hi (17)
CGCCAAGCAAGACGTG-1_1	6	SCD-Hi (6)
CGCCAAGCACGGACAA-1_1	8	All Low (8)
CGCCAAGGTGCCTGTG-1_1	7	SCD/FADS2/FASN-Hi (7)
CGCCAAGTCGAATGCT-1_1	11	FASN-Hi (11)
CGCCAAGTCGTCGTTC-1_1	11	FASN-Hi (11)
CGCGGTAAGAGCAATT-1_1	7	SCD/FADS2/FASN-Hi (7)
CGCGGTAAGATCTGAA-1_1	6	SCD-Hi (6)
CGCGGTACACAGCGTC-1_1	8	All Low (8)
CGCGGTACACAGGAGT-1_1	8	All Low (8)
CGCGGTAGTAAGAGGA-1_1	7	SCD/FADS2/FASN-Hi (7)
CGCGGTAGTCGCGTGT-1_1	7	SCD/FADS2/FASN-Hi (7)
CGCGGTATCACTCCTG-1_1	7	SCD/FADS2/FASN-Hi (7)
CGCGGTATCGCCATAA-1_1	8	All Low (8)
CGCGTTTAGTGAACGC-1_1	6	SCD-Hi (6)
CGCGTTTAGTGGAGTC-1_1	6	SCD-Hi (6)
CGCGTTTCATGAACCT-1_1	8	All Low (8)
CGCTATCCAGGCTGAA-1_1	8	All Low (8)
CGCTATCCAGTACACT-1_1	7	SCD/FADS2/FASN-Hi (7)
CGCTATCTCAGCTCGG-1_1	11	FASN-Hi (11)
CGCTATCTCTACCTGC-1_1	7	SCD/FADS2/FASN-Hi (7)
CGCTGGAAGAAAGTGG-1_1	11	FASN-Hi (11)
CGCTGGACACAGGAGT-1_1	7	SCD/FADS2/FASN-Hi (7)
CGCTGGACAGGGTATG-1_1	7	SCD/FADS2/FASN-Hi (7)
CGCTTCACAATAAGCA-1_1	6	SCD-Hi (6)
CGCTTCAGTCAATGTC-1_1	7	SCD/FADS2/FASN-Hi (7)
CGCTTCAGTTCTCATT-1_1	7	SCD/FADS2/FASN-Hi (7)
CGCTTCATCAGCTTAG-1_1	7	SCD/FADS2/FASN-Hi (7)
CGCTTCATCTCATTCA-1_1	7	SCD/FADS2/FASN-Hi (7)
CGGACACTCATCGGAT-1_1	7	SCD/FADS2/FASN-Hi (7)
CGGACACTCTAACCGA-1_1	7	SCD/FADS2/FASN-Hi (7)
CGGACGTCAGCATACT-1_1	17	FADS2-Hi (17)
CGGACTGAGCTGGAAC-1_1	11	FASN-Hi (11)
CGGACTGCACCATGTA-1_1	7	SCD/FADS2/FASN-Hi (7)
CGGAGCTAGGACAGCT-1_1	8	All Low (8)
CGGAGCTAGTGGAGTC-1_1	6	SCD-Hi (6)
CGGAGCTTCCTTTCGG-1_1	7	SCD/FADS2/FASN-Hi (7)
CGGAGTCAGATCCCGC-1_1	6	SCD-Hi (6)
CGGAGTCAGATCCTGT-1_1	7	SCD/FADS2/FASN-Hi (7)
CGGAGTCCAGGATTGG-1_1	7	SCD/FADS2/FASN-Hi (7)
CGGAGTCGTGGGTATG-1_1	8	All Low (8)
CGGAGTCTCCGCGGTA-1_1	8	All Low (8)
CGGCTAGAGGCTCATT-1_1	7	SCD/FADS2/FASN-Hi (7)
CGGCTAGTCCCTAACC-1_1	6	SCD-Hi (6)
CGGGTCACAGTCGATT-1_1	6	SCD-Hi (6)
CGGGTCACATCCTAGA-1_1	7	SCD/FADS2/FASN-Hi (7)
CGGGTCACATGAGCGA-1_1	17	FADS2-Hi (17)
CGGGTCATCAGGCAAG-1_1	6	SCD-Hi (6)
CGGTTAAAGCGAAGGG-1_1	8	All Low (8)
CGGTTAAGTGGCCCTA-1_1	8	All Low (8)
CGGTTAATCAGATAAG-1_1	8	All Low (8)
CGGTTAATCTTAGAGC-1_1	11	FASN-Hi (11)
CGTAGCGAGATAGGAG-1_1	11	FASN-Hi (11)
CGTAGCGCACAACGTT-1_1	7	SCD/FADS2/FASN-Hi (7)
CGTAGCGGTCGCCATG-1_1	7	SCD/FADS2/FASN-Hi (7)
CGTAGCGTCTAAGCCA-1_1	7	SCD/FADS2/FASN-Hi (7)
CGTAGGCAGCGTTGCC-1_1	11	FASN-Hi (11)
CGTAGGCAGGAATTAC-1_1	6	SCD-Hi (6)
CGTAGGCCACGAGGTA-1_1	8	All Low (8)
CGTAGGCCATCTGGTA-1_1	11	FASN-Hi (11)
CGTAGGCGTTAGAACA-1_1	8	All Low (8)
CGTAGGCGTTCTGAAC-1_1	8	All Low (8)
CGTCACTAGAAACCAT-1_1	6	SCD-Hi (6)
CGTCACTGTAGGAGTC-1_1	11	FASN-Hi (11)
CGTCACTGTCAACATC-1_1	6	SCD-Hi (6)
CGTCACTGTCACACGC-1_1	8	All Low (8)
CGTCACTTCACTCTTA-1_1	6	SCD-Hi (6)
CGTCACTTCACTGGGC-1_1	8	All Low (8)
CGTCAGGAGCTACCGC-1_1	11	FASN-Hi (11)
CGTCAGGAGTACACCT-1_1	7	SCD/FADS2/FASN-Hi (7)
CGTCAGGCATCTATGG-1_1	7	SCD/FADS2/FASN-Hi (7)
CGTCAGGGTTCCCGAG-1_1	7	SCD/FADS2/FASN-Hi (7)
CGTCAGGTCACAAACC-1_1	8	All Low (8)
CGTCAGGTCCTCAATT-1_1	17	FADS2-Hi (17)
CGTCCATAGCACACAG-1_1	7	SCD/FADS2/FASN-Hi (7)
CGTCCATAGTGTCTCA-1_1	8	All Low (8)
CGTCCATCACGGTAAG-1_1	8	All Low (8)
CGTCCATTCTAACTGG-1_1	7	SCD/FADS2/FASN-Hi (7)
CGTCTACCAAGGACAC-1_1	8	All Low (8)
CGTCTACCAATGCCAT-1_1	8	All Low (8)
CGTCTACCATGATCCA-1_1	8	All Low (8)
CGTCTACGTCCGAAGA-1_1	6	SCD-Hi (6)
CGTCTACGTCTCATCC-1_1	7	SCD/FADS2/FASN-Hi (7)
CGTGAGCAGACCTTTG-1_1	8	All Low (8)
CGTGAGCAGACGCTTT-1_1	8	All Low (8)
CGTGAGCCATCACGTA-1_1	6	SCD-Hi (6)
CGTGAGCGTACTCTCC-1_1	6	SCD-Hi (6)
CGTGAGCTCAACCATG-1_1	7	SCD/FADS2/FASN-Hi (7)
CGTGTAAAGTACGACG-1_1	8	All Low (8)
CGTGTAAAGTTCCACA-1_1	6	SCD-Hi (6)
CGTGTAACAATCGAAA-1_1	6	SCD-Hi (6)
CGTGTAACAATGGAAT-1_1	6	SCD-Hi (6)
CGTGTAAGTCCTAGCG-1_1	11	FASN-Hi (11)
CGTGTAATCATCTGTT-1_1	6	SCD-Hi (6)
CGTGTAATCGCATGAT-1_1	11	FASN-Hi (11)
CGTGTAATCTAACTCT-1_1	6	SCD-Hi (6)
CGTGTAATCTTATCTG-1_1	8	All Low (8)
CGTGTCTAGGAATGGA-1_1	7	SCD/FADS2/FASN-Hi (7)
CGTGTCTCAATGGATA-1_1	6	SCD-Hi (6)
CGTGTCTCAGATTGCT-1_1	7	SCD/FADS2/FASN-Hi (7)
CGTGTCTTCAATAAGG-1_1	7	SCD/FADS2/FASN-Hi (7)
CGTGTCTTCCAAGTAC-1_1	7	SCD/FADS2/FASN-Hi (7)
CGTTAGAAGAAACGAG-1_1	7	SCD/FADS2/FASN-Hi (7)
CGTTAGACACACCGAC-1_1	6	SCD-Hi (6)
CGTTAGATCGGCGGTT-1_1	17	FADS2-Hi (17)
CGTTAGATCTTGGGTA-1_1	8	All Low (8)
CGTTCTGCAATCCGAT-1_1	11	FASN-Hi (11)
CGTTCTGGTTAAGGGC-1_1	6	SCD-Hi (6)
CGTTCTGTCTAGAGTC-1_1	8	All Low (8)
CGTTCTGTCTGATACG-1_1	7	SCD/FADS2/FASN-Hi (7)
CGTTCTGTCTTTACGT-1_1	7	SCD/FADS2/FASN-Hi (7)
CGTTGGGAGATAGTCA-1_1	11	FASN-Hi (11)
CGTTGGGAGCTGCAAG-1_1	7	SCD/FADS2/FASN-Hi (7)
CGTTGGGCACGAGAGT-1_1	7	SCD/FADS2/FASN-Hi (7)
CGTTGGGGTCATCCCT-1_1	7	SCD/FADS2/FASN-Hi (7)
CGTTGGGGTGATGCCC-1_1	7	SCD/FADS2/FASN-Hi (7)
CGTTGGGTCCTTGACC-1_1	7	SCD/FADS2/FASN-Hi (7)
CTAACTTCAAGCCGCT-1_1	8	All Low (8)
CTAAGACAGGTGTTAA-1_1	17	FADS2-Hi (17)
CTAATGGAGACTAGAT-1_1	7	SCD/FADS2/FASN-Hi (7)
CTAATGGAGAGCTTCT-1_1	8	All Low (8)
CTAATGGCACCCATTC-1_1	8	All Low (8)
CTAATGGGTATGCTTG-1_1	11	FASN-Hi (11)
CTACACCAGACCTTTG-1_1	6	SCD-Hi (6)
CTACACCCAGATCCAT-1_1	7	SCD/FADS2/FASN-Hi (7)
CTACACCCAGGGTACA-1_1	7	SCD/FADS2/FASN-Hi (7)
CTACACCGTCTCATCC-1_1	6	SCD-Hi (6)
CTACACCGTGTTGAGG-1_1	7	SCD/FADS2/FASN-Hi (7)
CTACATTAGAGAGCTC-1_1	7	SCD/FADS2/FASN-Hi (7)
CTACATTAGTTGTCGT-1_1	8	All Low (8)
CTACATTCAGGATCGA-1_1	11	FASN-Hi (11)
CTACATTTCCCAAGAT-1_1	8	All Low (8)
CTACATTTCGTAGGTT-1_1	7	SCD/FADS2/FASN-Hi (7)
CTACATTTCTCGTTTA-1_1	7	SCD/FADS2/FASN-Hi (7)
CTACCCAAGACTACAA-1_1	7	SCD/FADS2/FASN-Hi (7)
CTACCCAGTGAGTATA-1_1	11	FASN-Hi (11)
CTACCCATCCAGATCA-1_1	17	FADS2-Hi (17)
CTACGTCCAGGGAGAG-1_1	7	SCD/FADS2/FASN-Hi (7)
CTACGTCCATGGATGG-1_1	8	All Low (8)
CTACGTCGTATTCTCT-1_1	6	SCD-Hi (6)
CTACGTCGTTCGCGAC-1_1	7	SCD/FADS2/FASN-Hi (7)
CTACGTCTCGTAGGTT-1_1	8	All Low (8)
CTACGTCTCTTGGGTA-1_1	7	SCD/FADS2/FASN-Hi (7)
CTAGAGTCAGCTGCTG-1_1	7	SCD/FADS2/FASN-Hi (7)
CTAGAGTGTCCGAGTC-1_1	7	SCD/FADS2/FASN-Hi (7)
CTAGAGTGTTCCGGCA-1_1	11	FASN-Hi (11)
CTAGAGTTCCGTTGCT-1_1	6	SCD-Hi (6)
CTAGAGTTCCTCTAGC-1_1	7	SCD/FADS2/FASN-Hi (7)
CTAGCCTAGCAGCGTA-1_1	11	FASN-Hi (11)
CTAGCCTCAGTTCCCT-1_1	8	All Low (8)
CTAGCCTGTACGCACC-1_1	8	All Low (8)
CTAGCCTGTCTGATTG-1_1	7	SCD/FADS2/FASN-Hi (7)
CTAGCCTGTTTGTTTC-1_1	6	SCD-Hi (6)
CTAGCCTTCCGTTGTC-1_1	6	SCD-Hi (6)
CTAGCCTTCTCCGGTT-1_1	7	SCD/FADS2/FASN-Hi (7)
CTAGTGACACTATCTT-1_1	7	SCD/FADS2/FASN-Hi (7)
CTAGTGACATGTTCCC-1_1	8	All Low (8)
CTAGTGAGTCTGGTCG-1_1	11	FASN-Hi (11)
CTCACACAGCAATATG-1_1	8	All Low (8)
CTCACACCAAACCCAT-1_1	7	SCD/FADS2/FASN-Hi (7)
CTCACACCAGGGATTG-1_1	7	SCD/FADS2/FASN-Hi (7)
CTCACACCATGCAATC-1_1	6	SCD-Hi (6)
CTCACACGTCTTCGTC-1_1	7	SCD/FADS2/FASN-Hi (7)
CTCACACTCTGTGCAA-1_1	11	FASN-Hi (11)
CTCAGAAAGGCGATAC-1_1	11	FASN-Hi (11)
CTCAGAAAGGTCATCT-1_1	8	All Low (8)
CTCAGAATCACCACCT-1_1	11	FASN-Hi (11)
CTCATTAGTAACGCGA-1_1	7	SCD/FADS2/FASN-Hi (7)
CTCCTAGAGTTGAGTA-1_1	17	FADS2-Hi (17)
CTCCTAGCATCACCCT-1_1	8	All Low (8)
CTCCTAGTCAACACCA-1_1	7	SCD/FADS2/FASN-Hi (7)
CTCCTAGTCCGCATAA-1_1	7	SCD/FADS2/FASN-Hi (7)
CTCGAAAAGAATTGTG-1_1	6	SCD-Hi (6)
CTCGAAAAGATCCCGC-1_1	6	SCD-Hi (6)
CTCGAAAAGCGTGAAC-1_1	8	All Low (8)
CTCGAAACAATGCCAT-1_1	6	SCD-Hi (6)
CTCGAAAGTGGCCCTA-1_1	7	SCD/FADS2/FASN-Hi (7)
CTCGAAATCAAACCGT-1_1	8	All Low (8)
CTCGAAATCACTGGGC-1_1	6	SCD-Hi (6)
CTCGAAATCCTCGCAT-1_1	11	FASN-Hi (11)
CTCGAGGCAGCTTAAC-1_1	11	FASN-Hi (11)
CTCGAGGTCCTAGGGC-1_1	11	FASN-Hi (11)
CTCGGGAAGGCTCATT-1_1	7	SCD/FADS2/FASN-Hi (7)
CTCGGGAAGGTGTTAA-1_1	6	SCD-Hi (6)
CTCGGGAGTTTGTTTC-1_1	7	SCD/FADS2/FASN-Hi (7)
CTCGGGATCAAGATCC-1_1	7	SCD/FADS2/FASN-Hi (7)
CTCGTACAGATCGGGT-1_1	8	All Low (8)
CTCGTACTCACAACGT-1_1	7	SCD/FADS2/FASN-Hi (7)
CTCGTACTCGCTAGCG-1_1	17	FADS2-Hi (17)
CTCGTCAAGACTAGGC-1_1	7	SCD/FADS2/FASN-Hi (7)
CTCGTCAAGATGTAAC-1_1	7	SCD/FADS2/FASN-Hi (7)
CTCGTCAGTGGCAAAC-1_1	7	SCD/FADS2/FASN-Hi (7)
CTCGTCATCATTATCC-1_1	8	All Low (8)
CTCTAATAGCGTAATA-1_1	11	FASN-Hi (11)
CTCTAATGTGTGACGA-1_1	6	SCD-Hi (6)
CTCTAATGTTCAACCA-1_1	7	SCD/FADS2/FASN-Hi (7)
CTCTAATTCAGGCGAA-1_1	7	SCD/FADS2/FASN-Hi (7)
CTCTAATTCCCTTGTG-1_1	7	SCD/FADS2/FASN-Hi (7)
CTCTACGAGACTTGAA-1_1	11	FASN-Hi (11)
CTCTACGCAGATGGCA-1_1	7	SCD/FADS2/FASN-Hi (7)
CTCTACGCAGCCTATA-1_1	7	SCD/FADS2/FASN-Hi (7)
CTCTACGTCATGCAAC-1_1	7	SCD/FADS2/FASN-Hi (7)
CTCTACGTCCGAAGAG-1_1	6	SCD-Hi (6)
CTCTACGTCTTGACGA-1_1	7	SCD/FADS2/FASN-Hi (7)
CTCTGGTAGAACTCGG-1_1	7	SCD/FADS2/FASN-Hi (7)
CTCTGGTAGGGCTTCC-1_1	7	SCD/FADS2/FASN-Hi (7)
CTCTGGTCACCACGTG-1_1	8	All Low (8)
CTCTGGTGTTGGAGGT-1_1	11	FASN-Hi (11)
CTCTGGTGTTGTGGCC-1_1	11	FASN-Hi (11)
CTCTGGTTCAGCTTAG-1_1	6	SCD-Hi (6)
CTCTGGTTCCCTGACT-1_1	7	SCD/FADS2/FASN-Hi (7)
CTCTGGTTCTACTATC-1_1	7	SCD/FADS2/FASN-Hi (7)
CTCTGGTTCTCAAACG-1_1	7	SCD/FADS2/FASN-Hi (7)
CTGAAACAGCCTATGT-1_1	8	All Low (8)
CTGAAACAGTATGACA-1_1	8	All Low (8)
CTGAAACGTACCCAAT-1_1	7	SCD/FADS2/FASN-Hi (7)
CTGAAACGTCCGACGT-1_1	11	FASN-Hi (11)
CTGAAACTCATTGCCC-1_1	7	SCD/FADS2/FASN-Hi (7)
CTGAAACTCTCGCTTG-1_1	7	SCD/FADS2/FASN-Hi (7)
CTGAAGTGTAGTAGTA-1_1	6	SCD-Hi (6)
CTGAAGTGTTAAGACA-1_1	6	SCD-Hi (6)
CTGATAGAGAAGGGTA-1_1	11	FASN-Hi (11)
CTGATAGAGTGGGATC-1_1	7	SCD/FADS2/FASN-Hi (7)
CTGATAGCACGACGAA-1_1	8	All Low (8)
CTGATAGCATGGATGG-1_1	8	All Low (8)
CTGATAGTCACCACCT-1_1	8	All Low (8)
CTGATAGTCATGTAGC-1_1	6	SCD-Hi (6)
CTGATCCCAGGAATGC-1_1	8	All Low (8)
CTGATCCGTCTCTCGT-1_1	17	FADS2-Hi (17)
CTGATCCTCCCGACTT-1_1	7	SCD/FADS2/FASN-Hi (7)
CTGATCCTCCGAAGAG-1_1	6	SCD-Hi (6)
CTGATCCTCTGCCCTA-1_1	8	All Low (8)
CTGCCTAAGCCATCGC-1_1	7	SCD/FADS2/FASN-Hi (7)
CTGCCTAAGCTGAACG-1_1	7	SCD/FADS2/FASN-Hi (7)
CTGCCTAGTAGAGTGC-1_1	8	All Low (8)
CTGCGGACATTACGAC-1_1	6	SCD-Hi (6)
CTGCGGATCAGTTGAC-1_1	7	SCD/FADS2/FASN-Hi (7)
CTGCGGATCCGCGTTT-1_1	7	SCD/FADS2/FASN-Hi (7)
CTGCGGATCGTAGGTT-1_1	8	All Low (8)
CTGCTGTAGAGTCTGG-1_1	6	SCD-Hi (6)
CTGCTGTAGATCGGGT-1_1	7	SCD/FADS2/FASN-Hi (7)
CTGCTGTAGCGTGAAC-1_1	7	SCD/FADS2/FASN-Hi (7)
CTGCTGTAGTAGATGT-1_1	11	FASN-Hi (11)
CTGCTGTCAGACGCAA-1_1	7	SCD/FADS2/FASN-Hi (7)
CTGCTGTGTCGGCACT-1_1	7	SCD/FADS2/FASN-Hi (7)
CTGCTGTGTCGGCATC-1_1	8	All Low (8)
CTGGTCTCACAGCCCA-1_1	11	FASN-Hi (11)
CTGGTCTTCACGACTA-1_1	6	SCD-Hi (6)
CTGGTCTTCATGGTCA-1_1	7	SCD/FADS2/FASN-Hi (7)
CTGTGCTGTTCGAATC-1_1	7	SCD/FADS2/FASN-Hi (7)
CTGTTTACACAACGCC-1_1	6	SCD-Hi (6)
CTTAACTCAAGCCGCT-1_1	8	All Low (8)
CTTAACTGTAGAGTGC-1_1	7	SCD/FADS2/FASN-Hi (7)
CTTAACTGTTACTGAC-1_1	8	All Low (8)
CTTACCGTCTAACCGA-1_1	6	SCD-Hi (6)
CTTACCGTCTAACTCT-1_1	7	SCD/FADS2/FASN-Hi (7)
CTTACCGTCTGTTGAG-1_1	8	All Low (8)
CTTAGGAAGTAGGTGC-1_1	11	FASN-Hi (11)
CTTAGGACAAACGTGG-1_1	6	SCD-Hi (6)
CTTAGGACAAGTTGTC-1_1	11	FASN-Hi (11)
CTTAGGATCGAGGTAG-1_1	7	SCD/FADS2/FASN-Hi (7)
CTTCTCTCAACTGGCC-1_1	7	SCD/FADS2/FASN-Hi (7)
CTTCTCTCACAGACTT-1_1	11	FASN-Hi (11)
CTTCTCTCAGTATAAG-1_1	8	All Low (8)
CTTCTCTCATGGAATA-1_1	11	FASN-Hi (11)
CTTCTCTGTACAAGTA-1_1	8	All Low (8)
CTTCTCTGTACTTGAC-1_1	8	All Low (8)
CTTCTCTGTGACCAAG-1_1	8	All Low (8)
CTTCTCTTCAGATAAG-1_1	6	SCD-Hi (6)
CTTCTCTTCGTCGTTC-1_1	7	SCD/FADS2/FASN-Hi (7)
CTTCTCTTCTACTTAC-1_1	8	All Low (8)
CTTCTCTTCTGTCTAT-1_1	8	All Low (8)
CTTGGCTAGCAGATCG-1_1	8	All Low (8)
CTTGGCTGTAGCTTGT-1_1	11	FASN-Hi (11)
CTTGGCTGTGCCTGGT-1_1	6	SCD-Hi (6)
CTTGGCTTCTAAGCCA-1_1	8	All Low (8)
CTTTGCGAGTTGAGTA-1_1	8	All Low (8)
CTTTGCGGTCACTGGC-1_1	7	SCD/FADS2/FASN-Hi (7)
CTTTGCGTCTACCTGC-1_1	8	All Low (8)
CTTTGCGTCTCACATT-1_1	11	FASN-Hi (11)
GAAACTCAGCCATCGC-1_1	7	SCD/FADS2/FASN-Hi (7)
GAAACTCGTAGAGTGC-1_1	7	SCD/FADS2/FASN-Hi (7)
GAAACTCGTCTTGATG-1_1	7	SCD/FADS2/FASN-Hi (7)
GAAATGAAGAGGGATA-1_1	11	FASN-Hi (11)
GAAATGAGTCAGATAA-1_1	11	FASN-Hi (11)
GAAATGATCATCGGAT-1_1	7	SCD/FADS2/FASN-Hi (7)
GAACATCTCGTGACAT-1_1	8	All Low (8)
GAACCTAAGCTAACAA-1_1	11	FASN-Hi (11)
GAACCTAAGTGTTAGA-1_1	8	All Low (8)
GAACCTATCCAAACTG-1_1	7	SCD/FADS2/FASN-Hi (7)
GAACCTATCCTCTAGC-1_1	7	SCD/FADS2/FASN-Hi (7)
GAACGGACACTAAGTC-1_1	8	All Low (8)
GAACGGAGTCTTCGTC-1_1	7	SCD/FADS2/FASN-Hi (7)
GAACGGAGTGATAAAC-1_1	11	FASN-Hi (11)
GAAGCAGCAAGCCTAT-1_1	7	SCD/FADS2/FASN-Hi (7)
GAAGCAGTCGAGAACG-1_1	7	SCD/FADS2/FASN-Hi (7)
GAAGCAGTCTCACATT-1_1	17	FADS2-Hi (17)
GAATAAGAGTTGTCGT-1_1	7	SCD/FADS2/FASN-Hi (7)
GAATAAGCAGGTGGAT-1_1	8	All Low (8)
GAATAAGTCTCGTTTA-1_1	6	SCD-Hi (6)
GAATGAAAGCCACGCT-1_1	7	SCD/FADS2/FASN-Hi (7)
GAATGAAAGCGTGAGT-1_1	7	SCD/FADS2/FASN-Hi (7)
GAATGAACATGAAGTA-1_1	8	All Low (8)
GAATGAAGTCCATCCT-1_1	8	All Low (8)
GAATGAAGTGTCAATC-1_1	7	SCD/FADS2/FASN-Hi (7)
GAATGAATCACCAGGC-1_1	11	FASN-Hi (11)
GACACGCAGTAGTGCG-1_1	7	SCD/FADS2/FASN-Hi (7)
GACACGCAGTGTGAAT-1_1	17	FADS2-Hi (17)
GACACGCCATCAGTCA-1_1	7	SCD/FADS2/FASN-Hi (7)
GACACGCCATGGTAGG-1_1	7	SCD/FADS2/FASN-Hi (7)
GACACGCTCGCAGGCT-1_1	11	FASN-Hi (11)
GACAGAGAGCTAGGCA-1_1	7	SCD/FADS2/FASN-Hi (7)
GACAGAGTCAACACTG-1_1	8	All Low (8)
GACCAATAGAATTGTG-1_1	7	SCD/FADS2/FASN-Hi (7)
GACCAATAGACAATAC-1_1	8	All Low (8)
GACCAATAGGCTCATT-1_1	8	All Low (8)
GACCAATCAAGGCTCC-1_1	8	All Low (8)
GACCAATGTAAATGAC-1_1	7	SCD/FADS2/FASN-Hi (7)
GACCTGGAGGGCTTCC-1_1	11	FASN-Hi (11)
GACCTGGGTCAGAGGT-1_1	11	FASN-Hi (11)
GACCTGGGTCTTCGTC-1_1	7	SCD/FADS2/FASN-Hi (7)
GACCTGGTCGCGTTTC-1_1	11	FASN-Hi (11)
GACGCGTAGATCGATA-1_1	8	All Low (8)
GACGCGTAGCCACGCT-1_1	6	SCD-Hi (6)
GACGCGTGTGGTGTAG-1_1	6	SCD-Hi (6)
GACGCGTTCCATGCTC-1_1	8	All Low (8)
GACGTGCAGAGTGAGA-1_1	8	All Low (8)
GACGTGCAGCACCGTC-1_1	7	SCD/FADS2/FASN-Hi (7)
GACGTGCCATTTCACT-1_1	6	SCD-Hi (6)
GACGTGCGTCAAAGCG-1_1	11	FASN-Hi (11)
GACGTTAAGCGAAGGG-1_1	7	SCD/FADS2/FASN-Hi (7)
GACGTTAAGTTCGCGC-1_1	11	FASN-Hi (11)
GACGTTACAAGGTTTC-1_1	6	SCD-Hi (6)
GACGTTACATCACGAT-1_1	6	SCD-Hi (6)
GACGTTAGTAAGTGGC-1_1	7	SCD/FADS2/FASN-Hi (7)
GACGTTAGTCACTTCC-1_1	8	All Low (8)
GACGTTATCTGCCCTA-1_1	7	SCD/FADS2/FASN-Hi (7)
GACTAACAGCCCGAAA-1_1	11	FASN-Hi (11)
GACTAACAGTCCTCCT-1_1	7	SCD/FADS2/FASN-Hi (7)
GACTAACCAGTAACGG-1_1	6	SCD-Hi (6)
GACTAACGTGTGAAAT-1_1	6	SCD-Hi (6)
GACTACAAGAATGTTG-1_1	7	SCD/FADS2/FASN-Hi (7)
GACTACACATGACGGA-1_1	6	SCD-Hi (6)
GACTACATCCCTTGTG-1_1	8	All Low (8)
GACTGCGCAGGTGGAT-1_1	7	SCD/FADS2/FASN-Hi (7)
GACTGCGGTCAAAGAT-1_1	7	SCD/FADS2/FASN-Hi (7)
GACTGCGGTGTTGGGA-1_1	7	SCD/FADS2/FASN-Hi (7)
GACTGCGTCACCGGGT-1_1	7	SCD/FADS2/FASN-Hi (7)
GACTGCGTCCTAGGGC-1_1	7	SCD/FADS2/FASN-Hi (7)
GAGCAGAAGCTAGTCT-1_1	11	FASN-Hi (11)
GAGCAGAAGTACGTAA-1_1	11	FASN-Hi (11)
GAGCAGATCAGTACGT-1_1	11	FASN-Hi (11)
GAGGTGAGTCATCCCT-1_1	6	SCD-Hi (6)
GAGGTGATCCCGACTT-1_1	8	All Low (8)
GAGTCCGCAAATTGCC-1_1	6	SCD-Hi (6)
GAGTCCGCAAGAAAGG-1_1	6	SCD-Hi (6)
GAGTCCGGTCTGCGGT-1_1	6	SCD-Hi (6)
GAGTCCGGTCTGGTCG-1_1	7	SCD/FADS2/FASN-Hi (7)
GATCAGTAGTGCGTGA-1_1	7	SCD/FADS2/FASN-Hi (7)
GATCAGTCACGCTTTC-1_1	8	All Low (8)
GATCAGTGTTAAGGGC-1_1	11	FASN-Hi (11)
GATCGATCAGTCAGAG-1_1	7	SCD/FADS2/FASN-Hi (7)
GATCGATGTCTCAACA-1_1	17	FADS2-Hi (17)
GATCGCGAGCCCAATT-1_1	7	SCD/FADS2/FASN-Hi (7)
GATCGCGGTGTGCGTC-1_1	8	All Low (8)
GATCGTAAGTGGTCCC-1_1	8	All Low (8)
GATCGTAGTACCGCTG-1_1	7	SCD/FADS2/FASN-Hi (7)
GATCGTAGTACGAAAT-1_1	7	SCD/FADS2/FASN-Hi (7)
GATCGTAGTCGAGATG-1_1	11	FASN-Hi (11)
GATCTAGAGGCCATAG-1_1	8	All Low (8)
GATGAAAGTACTCTCC-1_1	8	All Low (8)
GATGAAATCTTAGAGC-1_1	7	SCD/FADS2/FASN-Hi (7)
GATGAGGAGGCAGTCA-1_1	8	All Low (8)
GATGAGGAGGGTTCCC-1_1	7	SCD/FADS2/FASN-Hi (7)
GATGCTACAAGGACAC-1_1	8	All Low (8)
GATGCTAGTAAGGGCT-1_1	8	All Low (8)
GATTCAGAGGATATAC-1_1	8	All Low (8)
GATTCAGAGTCATCCA-1_1	8	All Low (8)
GATTCAGCATGAGCGA-1_1	7	SCD/FADS2/FASN-Hi (7)
GATTCAGGTAAACACA-1_1	8	All Low (8)
GATTCAGGTGGTCCGT-1_1	6	SCD-Hi (6)
GCAAACTAGAGGTAGA-1_1	7	SCD/FADS2/FASN-Hi (7)
GCAATCATCATAACCG-1_1	11	FASN-Hi (11)
GCAATCATCGGCGCTA-1_1	7	SCD/FADS2/FASN-Hi (7)
GCACATAAGCCTTGAT-1_1	11	FASN-Hi (11)
GCACATAAGCGCTTAT-1_1	7	SCD/FADS2/FASN-Hi (7)
GCACATACAGTGGGAT-1_1	11	FASN-Hi (11)
GCACTCTGTGTAACGG-1_1	8	All Low (8)
GCACTCTGTTAAGAAC-1_1	7	SCD/FADS2/FASN-Hi (7)
GCACTCTGTTAGATGA-1_1	7	SCD/FADS2/FASN-Hi (7)
GCACTCTGTTCCACAA-1_1	11	FASN-Hi (11)
GCACTCTTCCTATGTT-1_1	8	All Low (8)
GCAGCCAAGCGTGAGT-1_1	7	SCD/FADS2/FASN-Hi (7)
GCAGCCAAGTCTCGGC-1_1	8	All Low (8)
GCAGCCATCAAGATCC-1_1	8	All Low (8)
GCAGCCATCGCGATCG-1_1	7	SCD/FADS2/FASN-Hi (7)
GCAGCCATCGGACAAG-1_1	6	SCD-Hi (6)
GCAGTTAAGATCCCGC-1_1	7	SCD/FADS2/FASN-Hi (7)
GCAGTTAGTCTAGGTT-1_1	11	FASN-Hi (11)
GCAGTTAGTTAAGGGC-1_1	11	FASN-Hi (11)
GCATACAAGCCCAATT-1_1	7	SCD/FADS2/FASN-Hi (7)
GCATACATCCGGGTGT-1_1	7	SCD/FADS2/FASN-Hi (7)
GCATGATAGAGGTTGC-1_1	8	All Low (8)
GCATGATCATCAGTCA-1_1	7	SCD/FADS2/FASN-Hi (7)
GCATGCGAGAGGGATA-1_1	8	All Low (8)
GCATGCGAGCACAGGT-1_1	11	FASN-Hi (11)
GCATGCGAGCTGCGAA-1_1	7	SCD/FADS2/FASN-Hi (7)
GCATGCGAGGCTCATT-1_1	6	SCD-Hi (6)
GCATGCGAGGGTGTTG-1_1	7	SCD/FADS2/FASN-Hi (7)
GCATGCGGTTAAAGTG-1_1	8	All Low (8)
GCATGCGGTTGCTCCT-1_1	7	SCD/FADS2/FASN-Hi (7)
GCATGTAAGCGTGAGT-1_1	7	SCD/FADS2/FASN-Hi (7)
GCATGTAAGGACTGGT-1_1	17	FADS2-Hi (17)
GCATGTAAGGCATGTG-1_1	11	FASN-Hi (11)
GCATGTACAGCTCGCA-1_1	7	SCD/FADS2/FASN-Hi (7)
GCATGTACATTTGCTT-1_1	7	SCD/FADS2/FASN-Hi (7)
GCATGTAGTAGCGTGA-1_1	11	FASN-Hi (11)
GCATGTAGTCTTCAAG-1_1	8	All Low (8)
GCATGTAGTGTCAATC-1_1	6	SCD-Hi (6)
GCCAAATAGGACATTA-1_1	8	All Low (8)
GCCAAATGTACAGCAG-1_1	17	FADS2-Hi (17)
GCCTCTAGTATAGTAG-1_1	8	All Low (8)
GCCTCTATCCTGTAGA-1_1	7	SCD/FADS2/FASN-Hi (7)
GCCTCTATCGTAGATC-1_1	7	SCD/FADS2/FASN-Hi (7)
GCGACCAGTAAGTGGC-1_1	11	FASN-Hi (11)
GCGACCAGTACGCTGC-1_1	6	SCD-Hi (6)
GCGACCAGTTAAGAAC-1_1	7	SCD/FADS2/FASN-Hi (7)
GCGACCATCGTCTGCT-1_1	6	SCD-Hi (6)
GCGAGAAAGCTAGCCC-1_1	8	All Low (8)
GCGAGAAGTGACGCCT-1_1	11	FASN-Hi (11)
GCGCAACAGGCGCTCT-1_1	6	SCD-Hi (6)
GCGCAACAGGCTAGCA-1_1	7	SCD/FADS2/FASN-Hi (7)
GCGCAACGTACCATCA-1_1	7	SCD/FADS2/FASN-Hi (7)
GCGCAACGTTCTCATT-1_1	7	SCD/FADS2/FASN-Hi (7)
GCGCAACTCAAACCAC-1_1	8	All Low (8)
GCGCAACTCAGTTAGC-1_1	7	SCD/FADS2/FASN-Hi (7)
GCGCAGTAGTCGCCGT-1_1	8	All Low (8)
GCGCAGTCACCATCCT-1_1	8	All Low (8)
GCGCAGTGTATTCGTG-1_1	7	SCD/FADS2/FASN-Hi (7)
GCGCAGTTCAGGTTCA-1_1	7	SCD/FADS2/FASN-Hi (7)
GCGCAGTTCGGCTTGG-1_1	7	SCD/FADS2/FASN-Hi (7)
GCGCCAAAGGAGTACC-1_1	8	All Low (8)
GCGCCAAGTAGCCTCG-1_1	8	All Low (8)
GCGCCAATCATCGATG-1_1	11	FASN-Hi (11)
GCGCGATCATCACGTA-1_1	7	SCD/FADS2/FASN-Hi (7)
GCGGGTTAGACGCACA-1_1	11	FASN-Hi (11)
GCGGGTTCACCATCCT-1_1	8	All Low (8)
GCGGGTTCAGACGCCT-1_1	7	SCD/FADS2/FASN-Hi (7)
GCGGGTTTCAGGCAAG-1_1	7	SCD/FADS2/FASN-Hi (7)
GCGGGTTTCGGCTACG-1_1	8	All Low (8)
GCTCCTAAGACTAGGC-1_1	11	FASN-Hi (11)
GCTCCTACAATCTACG-1_1	7	SCD/FADS2/FASN-Hi (7)
GCTCTGTAGCTGAAAT-1_1	7	SCD/FADS2/FASN-Hi (7)
GCTCTGTCACAGCGTC-1_1	8	All Low (8)
GCTCTGTGTCGTCTTC-1_1	7	SCD/FADS2/FASN-Hi (7)
GCTCTGTGTGTTAAGA-1_1	8	All Low (8)
GCTGCAGCACCAGGCT-1_1	6	SCD-Hi (6)
GCTGCAGCAGACGCTC-1_1	11	FASN-Hi (11)
GCTGCAGGTCGAACAG-1_1	8	All Low (8)
GCTGCAGGTGTAACGG-1_1	8	All Low (8)
GCTGCAGTCGGAGCAA-1_1	11	FASN-Hi (11)
GCTGCGAGTAAGTTCC-1_1	11	FASN-Hi (11)
GCTGCGAGTCTCTTTA-1_1	11	FASN-Hi (11)
GCTGCGATCAGGTAAA-1_1	7	SCD/FADS2/FASN-Hi (7)
GCTGCGATCCATGAAC-1_1	7	SCD/FADS2/FASN-Hi (7)
GCTGCGATCCTTGACC-1_1	7	SCD/FADS2/FASN-Hi (7)
GCTGCGATCTACTCAT-1_1	8	All Low (8)
GCTGCTTAGTGTACCT-1_1	8	All Low (8)
GCTGCTTCAAGACACG-1_1	7	SCD/FADS2/FASN-Hi (7)
GCTGCTTGTCTAGGTT-1_1	7	SCD/FADS2/FASN-Hi (7)
GCTGCTTTCGCTAGCG-1_1	11	FASN-Hi (11)
GCTGGGTAGCAGGTCA-1_1	11	FASN-Hi (11)
GCTGGGTAGCCCTAAT-1_1	11	FASN-Hi (11)
GCTGGGTCATGACATC-1_1	8	All Low (8)
GCTGGGTGTCATCGGC-1_1	7	SCD/FADS2/FASN-Hi (7)
GCTGGGTGTCCGAGTC-1_1	7	SCD/FADS2/FASN-Hi (7)
GCTGGGTTCTTAACCT-1_1	8	All Low (8)
GCTTCCACACATGACT-1_1	11	FASN-Hi (11)
GCTTCCACAGGTCTCG-1_1	8	All Low (8)
GCTTCCAGTCATATCG-1_1	7	SCD/FADS2/FASN-Hi (7)
GCTTGAAAGGCAATTA-1_1	8	All Low (8)
GCTTGAACAAACTGTC-1_1	7	SCD/FADS2/FASN-Hi (7)
GCTTGAAGTACCGAGA-1_1	11	FASN-Hi (11)
GCTTGAAGTTAAGACA-1_1	6	SCD-Hi (6)
GCTTGAATCAGTCAGT-1_1	7	SCD/FADS2/FASN-Hi (7)
GCTTGAATCCAAATGC-1_1	7	SCD/FADS2/FASN-Hi (7)
GCTTGAATCTTCATGT-1_1	11	FASN-Hi (11)
GGAAAGCGTATGAAAC-1_1	7	SCD/FADS2/FASN-Hi (7)
GGAAAGCGTCTAACGT-1_1	7	SCD/FADS2/FASN-Hi (7)
GGAAAGCTCCACGAAT-1_1	7	SCD/FADS2/FASN-Hi (7)
GGAACTTCAAGCCGCT-1_1	11	FASN-Hi (11)
GGAACTTCACCTTGTC-1_1	8	All Low (8)
GGAACTTCAGCATGAG-1_1	6	SCD-Hi (6)
GGAATAACAAACCTAC-1_1	7	SCD/FADS2/FASN-Hi (7)
GGAATAACACTGTTAG-1_1	11	FASN-Hi (11)
GGAATAACAGCAGTTT-1_1	7	SCD/FADS2/FASN-Hi (7)
GGACAAGAGAGGGATA-1_1	8	All Low (8)
GGACAAGAGTTACCCA-1_1	8	All Low (8)
GGACAAGCAAGCTGGA-1_1	7	SCD/FADS2/FASN-Hi (7)
GGACAAGCACGGTGTC-1_1	7	SCD/FADS2/FASN-Hi (7)
GGACAAGTCGTGACAT-1_1	7	SCD/FADS2/FASN-Hi (7)
GGACAGAAGTGTACGG-1_1	17	FADS2-Hi (17)
GGACAGACAACACGCC-1_1	7	SCD/FADS2/FASN-Hi (7)
GGACAGACAGCTGCAC-1_1	7	SCD/FADS2/FASN-Hi (7)
GGACAGAGTGATGTGG-1_1	7	SCD/FADS2/FASN-Hi (7)
GGACAGAGTTCCCTTG-1_1	7	SCD/FADS2/FASN-Hi (7)
GGACATTAGAGTAAGG-1_1	6	SCD-Hi (6)
GGACATTAGCTAGCCC-1_1	7	SCD/FADS2/FASN-Hi (7)
GGACATTAGTATCGAA-1_1	8	All Low (8)
GGACATTGTCCAGTGC-1_1	11	FASN-Hi (11)
GGACATTGTGTGGTTT-1_1	7	SCD/FADS2/FASN-Hi (7)
GGACATTTCTACCAGA-1_1	11	FASN-Hi (11)
GGACGTCCAAGCCATT-1_1	8	All Low (8)
GGACGTCCAGCATACT-1_1	7	SCD/FADS2/FASN-Hi (7)
GGACGTCGTCCTAGCG-1_1	7	SCD/FADS2/FASN-Hi (7)
GGACGTCTCCCTCAGT-1_1	8	All Low (8)
GGACGTCTCGGATGTT-1_1	11	FASN-Hi (11)
GGAGCAACACTACAGT-1_1	11	FASN-Hi (11)
GGAGCAAGTACAGTGG-1_1	8	All Low (8)
GGAGCAAGTATGGTTC-1_1	8	All Low (8)
GGAGCAAGTGTAAGTA-1_1	7	SCD/FADS2/FASN-Hi (7)
GGAGCAAGTTAAGGGC-1_1	7	SCD/FADS2/FASN-Hi (7)
GGAGCAAGTTTAAGCC-1_1	8	All Low (8)
GGATGTTAGACTAGGC-1_1	8	All Low (8)
GGATGTTCAATCGGTT-1_1	6	SCD-Hi (6)
GGATGTTGTGCACGAA-1_1	8	All Low (8)
GGATTACAGATCACGG-1_1	8	All Low (8)
GGATTACAGCCTCGTG-1_1	11	FASN-Hi (11)
GGATTACGTAAGAGAG-1_1	11	FASN-Hi (11)
GGATTACGTATATGAG-1_1	7	SCD/FADS2/FASN-Hi (7)
GGATTACTCTGATTCT-1_1	7	SCD/FADS2/FASN-Hi (7)
GGCAATTAGAGAGCTC-1_1	17	FADS2-Hi (17)
GGCAATTGTATGAATG-1_1	7	SCD/FADS2/FASN-Hi (7)
GGCCGATCAACGATGG-1_1	6	SCD-Hi (6)
GGCCGATCATCTCGCT-1_1	11	FASN-Hi (11)
GGCCGATTCATTATCC-1_1	17	FADS2-Hi (17)
GGCCGATTCGGTTCGG-1_1	7	SCD/FADS2/FASN-Hi (7)
GGCGACTCAGACAAAT-1_1	8	All Low (8)
GGCGACTCATGATCCA-1_1	7	SCD/FADS2/FASN-Hi (7)
GGCGTGTCATGACGGA-1_1	7	SCD/FADS2/FASN-Hi (7)
GGCGTGTGTAGCCTAT-1_1	6	SCD-Hi (6)
GGCGTGTGTTATGTGC-1_1	8	All Low (8)
GGCGTGTTCTCTTATG-1_1	8	All Low (8)
GGCTCGACATAAGACA-1_1	8	All Low (8)
GGCTCGAGTCTCTTTA-1_1	7	SCD/FADS2/FASN-Hi (7)
GGCTCGATCTCGAGTA-1_1	7	SCD/FADS2/FASN-Hi (7)
GGCTGGTAGAAACCTA-1_1	7	SCD/FADS2/FASN-Hi (7)
GGCTGGTAGATATGCA-1_1	11	FASN-Hi (11)
GGCTGGTAGTAGGCCA-1_1	11	FASN-Hi (11)
GGCTGGTAGTATGACA-1_1	7	SCD/FADS2/FASN-Hi (7)
GGCTGGTAGTGCGTGA-1_1	6	SCD-Hi (6)
GGCTGGTCAAACGCGA-1_1	8	All Low (8)
GGCTGGTCAGTGGGAT-1_1	8	All Low (8)
GGCTGGTCATACGCCG-1_1	8	All Low (8)
GGCTGGTCATGTCCTC-1_1	8	All Low (8)
GGCTGGTGTGACTACT-1_1	8	All Low (8)
GGCTGGTTCAACACGT-1_1	8	All Low (8)
GGGAATGAGAATGTGT-1_1	11	FASN-Hi (11)
GGGAATGCATGGTCTA-1_1	7	SCD/FADS2/FASN-Hi (7)
GGGACCTCACCGATAT-1_1	7	SCD/FADS2/FASN-Hi (7)
GGGACCTGTAATAGCA-1_1	8	All Low (8)
GGGACCTGTGTTCTTT-1_1	8	All Low (8)
GGGACCTTCTCACATT-1_1	11	FASN-Hi (11)
GGGAGATGTTAAAGAC-1_1	17	FADS2-Hi (17)
GGGAGATTCTCCAACC-1_1	6	SCD-Hi (6)
GGGATGACACAAGTAA-1_1	7	SCD/FADS2/FASN-Hi (7)
GGGCACTAGCGGATCA-1_1	8	All Low (8)
GGGCACTGTTCCCTTG-1_1	8	All Low (8)
GGGCATCAGTCTCCTC-1_1	8	All Low (8)
GGGCATCGTGTGCGTC-1_1	7	SCD/FADS2/FASN-Hi (7)
GGGTCTGCAGACTCGC-1_1	8	All Low (8)
GGGTCTGGTCGTGGCT-1_1	17	FADS2-Hi (17)
GGGTCTGGTCGTTGTA-1_1	11	FASN-Hi (11)
GGGTTGCCACATGACT-1_1	11	FASN-Hi (11)
GGGTTGCGTAGCCTCG-1_1	8	All Low (8)
GGGTTGCTCGATCCCT-1_1	17	FADS2-Hi (17)
GGTATTGGTGATAAAC-1_1	7	SCD/FADS2/FASN-Hi (7)
GGTATTGTCATCGATG-1_1	7	SCD/FADS2/FASN-Hi (7)
GGTATTGTCCGCATCT-1_1	7	SCD/FADS2/FASN-Hi (7)
GGTGAAGAGCTGCGAA-1_1	11	FASN-Hi (11)
GGTGAAGAGTTCCACA-1_1	7	SCD/FADS2/FASN-Hi (7)
GGTGAAGCAGAGCCAA-1_1	6	SCD-Hi (6)
GGTGCGTAGACCTAGG-1_1	7	SCD/FADS2/FASN-Hi (7)
GGTGCGTAGTGACTCT-1_1	11	FASN-Hi (11)
GGTGCGTGTAAATGAC-1_1	7	SCD/FADS2/FASN-Hi (7)
GGTGCGTGTGTGCCTG-1_1	6	SCD-Hi (6)
GGTGCGTTCAATAAGG-1_1	17	FADS2-Hi (17)
GGTGTTAAGAAGGTTT-1_1	7	SCD/FADS2/FASN-Hi (7)
GGTGTTAAGCTGATAA-1_1	7	SCD/FADS2/FASN-Hi (7)
GGTGTTAAGGGTCGAT-1_1	6	SCD-Hi (6)
GGTGTTAAGTTTGCGT-1_1	7	SCD/FADS2/FASN-Hi (7)
GGTGTTACAGTCGATT-1_1	8	All Low (8)
GGTGTTACATATACGC-1_1	7	SCD/FADS2/FASN-Hi (7)
GGTGTTACATGAAGTA-1_1	8	All Low (8)
GGTGTTAGTAGAAGGA-1_1	8	All Low (8)
GGTGTTAGTCAGGACA-1_1	7	SCD/FADS2/FASN-Hi (7)
GGTGTTAGTTGGAGGT-1_1	11	FASN-Hi (11)
GTAACGTGTCGAATCT-1_1	6	SCD-Hi (6)
GTAACGTGTTCATGGT-1_1	8	All Low (8)
GTAACGTTCATGTCCC-1_1	11	FASN-Hi (11)
GTAACTGTCATTGCCC-1_1	11	FASN-Hi (11)
GTAACTGTCTGGCGAC-1_1	7	SCD/FADS2/FASN-Hi (7)
GTACGTAAGACTGGGT-1_1	7	SCD/FADS2/FASN-Hi (7)
GTACGTAAGGCCCGTT-1_1	6	SCD-Hi (6)
GTACGTAGTCGAAAGC-1_1	11	FASN-Hi (11)
GTACTCCGTATAGTAG-1_1	8	All Low (8)
GTACTCCTCCGCATAA-1_1	7	SCD/FADS2/FASN-Hi (7)
GTACTTTCAAGCTGAG-1_1	6	SCD-Hi (6)
GTACTTTGTATTCTCT-1_1	7	SCD/FADS2/FASN-Hi (7)
GTACTTTGTGTTTGGT-1_1	6	SCD-Hi (6)
GTACTTTGTTTGTGTG-1_1	6	SCD-Hi (6)
GTACTTTTCACGATGT-1_1	6	SCD-Hi (6)
GTACTTTTCGGTTCGG-1_1	6	SCD-Hi (6)
GTAGGCCCAAACGCGA-1_1	11	FASN-Hi (11)
GTAGGCCCACAACGTT-1_1	8	All Low (8)
GTAGGCCTCTGTTGAG-1_1	6	SCD-Hi (6)
GTAGTCACATATGGTC-1_1	7	SCD/FADS2/FASN-Hi (7)
GTAGTCATCACTTCAT-1_1	7	SCD/FADS2/FASN-Hi (7)
GTAGTCATCGCTGATA-1_1	11	FASN-Hi (11)
GTAGTCATCGGAATCT-1_1	8	All Low (8)
GTAGTCATCTCTAAGG-1_1	7	SCD/FADS2/FASN-Hi (7)
GTATCTTAGCCAACAG-1_1	8	All Low (8)
GTATCTTCAATAAGCA-1_1	8	All Low (8)
GTATCTTGTAGCGTGA-1_1	6	SCD-Hi (6)
GTATCTTGTCTCCCTA-1_1	7	SCD/FADS2/FASN-Hi (7)
GTATCTTGTTACGCGC-1_1	7	SCD/FADS2/FASN-Hi (7)
GTATTCTCAAGGCTCC-1_1	11	FASN-Hi (11)
GTATTCTCAAGTTCTG-1_1	8	All Low (8)
GTATTCTCACAACGTT-1_1	7	SCD/FADS2/FASN-Hi (7)
GTATTCTTCATATCGG-1_1	8	All Low (8)
GTATTCTTCGTATCAG-1_1	7	SCD/FADS2/FASN-Hi (7)
GTCAAGTCAATGTTGC-1_1	8	All Low (8)
GTCAAGTGTGTAACGG-1_1	8	All Low (8)
GTCAAGTGTTAGTGGG-1_1	11	FASN-Hi (11)
GTCACAAAGATCCCAT-1_1	7	SCD/FADS2/FASN-Hi (7)
GTCACAACAAGTAGTA-1_1	11	FASN-Hi (11)
GTCACAACACCTGGTG-1_1	7	SCD/FADS2/FASN-Hi (7)
GTCACAACAGAGCCAA-1_1	6	SCD-Hi (6)
GTCACAACATGAAGTA-1_1	6	SCD-Hi (6)
GTCACAAGTGGACGAT-1_1	7	SCD/FADS2/FASN-Hi (7)
GTCACAAGTTACTGAC-1_1	8	All Low (8)
GTCACAATCGCGTAGC-1_1	7	SCD/FADS2/FASN-Hi (7)
GTCACGGAGATGAGAG-1_1	11	FASN-Hi (11)
GTCACGGAGCCTATGT-1_1	7	SCD/FADS2/FASN-Hi (7)
GTCACGGAGTACACCT-1_1	11	FASN-Hi (11)
GTCACGGAGTACGTTC-1_1	7	SCD/FADS2/FASN-Hi (7)
GTCACGGGTCCCTTGT-1_1	6	SCD-Hi (6)
GTCACGGGTGTAAGTA-1_1	7	SCD/FADS2/FASN-Hi (7)
GTCATTTCACGGATAG-1_1	7	SCD/FADS2/FASN-Hi (7)
GTCATTTGTAATCGTC-1_1	8	All Low (8)
GTCATTTGTGCTGTAT-1_1	8	All Low (8)
GTCATTTTCCTGCTTG-1_1	7	SCD/FADS2/FASN-Hi (7)
GTCCTCAGTATTCTCT-1_1	11	FASN-Hi (11)
GTCGGGTAGACGCTTT-1_1	7	SCD/FADS2/FASN-Hi (7)
GTCGGGTCATAACCTG-1_1	7	SCD/FADS2/FASN-Hi (7)
GTCGTAAAGCAATATG-1_1	7	SCD/FADS2/FASN-Hi (7)
GTCGTAACAATGGATA-1_1	6	SCD-Hi (6)
GTCGTAAGTACATGTC-1_1	11	FASN-Hi (11)
GTCGTAAGTTTGTTTC-1_1	11	FASN-Hi (11)
GTCTCGTAGAGTAATC-1_1	8	All Low (8)
GTCTCGTAGCGTTCCG-1_1	11	FASN-Hi (11)
GTCTCGTGTATAGGTA-1_1	8	All Low (8)
GTCTCGTTCAATCACG-1_1	7	SCD/FADS2/FASN-Hi (7)
GTCTCGTTCACATAGC-1_1	8	All Low (8)
GTCTTCGCAAAGCGGT-1_1	11	FASN-Hi (11)
GTCTTCGGTATATGAG-1_1	7	SCD/FADS2/FASN-Hi (7)
GTCTTCGTCAACCAAC-1_1	8	All Low (8)
GTCTTCGTCCTAGAAC-1_1	7	SCD/FADS2/FASN-Hi (7)
GTGAAGGCAGAGTGTG-1_1	6	SCD-Hi (6)
GTGCAGCAGGAGTTGC-1_1	7	SCD/FADS2/FASN-Hi (7)
GTGCAGCAGTACGATA-1_1	11	FASN-Hi (11)
GTGCAGCCAATAGCGG-1_1	7	SCD/FADS2/FASN-Hi (7)
GTGCAGCCACCAACCG-1_1	8	All Low (8)
GTGCAGCCATTGGCGC-1_1	6	SCD-Hi (6)
GTGCAGCTCAGAAATG-1_1	8	All Low (8)
GTGCAGCTCCGCAAGC-1_1	8	All Low (8)
GTGCATACAAGTAATG-1_1	6	SCD-Hi (6)
GTGCATACACTATCTT-1_1	8	All Low (8)
GTGCATACATCACGTA-1_1	7	SCD/FADS2/FASN-Hi (7)
GTGCATACATCCCACT-1_1	7	SCD/FADS2/FASN-Hi (7)
GTGCATATCACCGTAA-1_1	11	FASN-Hi (11)
GTGCATATCGGTCTAA-1_1	8	All Low (8)
GTGCATATCTACCAGA-1_1	7	SCD/FADS2/FASN-Hi (7)
GTGCGGTAGGATTCGG-1_1	7	SCD/FADS2/FASN-Hi (7)
GTGCTTCAGTCATCCA-1_1	7	SCD/FADS2/FASN-Hi (7)
GTGCTTCCACCAACCG-1_1	8	All Low (8)
GTGCTTCCACGACGAA-1_1	6	SCD-Hi (6)
GTGCTTCCAGTATAAG-1_1	7	SCD/FADS2/FASN-Hi (7)
GTGCTTCGTGTCCTCT-1_1	7	SCD/FADS2/FASN-Hi (7)
GTGGGTCAGAAGGGTA-1_1	7	SCD/FADS2/FASN-Hi (7)
GTGGGTCAGAGAGCTC-1_1	8	All Low (8)
GTGGGTCAGGATGGTC-1_1	7	SCD/FADS2/FASN-Hi (7)
GTGGGTCCATTCACTT-1_1	7	SCD/FADS2/FASN-Hi (7)
GTGGGTCGTACTCAAC-1_1	8	All Low (8)
GTGTGCGTCGTCACGG-1_1	7	SCD/FADS2/FASN-Hi (7)
GTGTTAGAGCTAGTGG-1_1	6	SCD-Hi (6)
GTGTTAGCAACGCACC-1_1	8	All Low (8)
GTGTTAGCAGCCAGAA-1_1	7	SCD/FADS2/FASN-Hi (7)
GTGTTAGGTACTTGAC-1_1	8	All Low (8)
GTGTTAGTCACTTATC-1_1	7	SCD/FADS2/FASN-Hi (7)
GTGTTAGTCTGGAGCC-1_1	6	SCD-Hi (6)
GTGTTAGTCTTAACCT-1_1	7	SCD/FADS2/FASN-Hi (7)
GTTAAGCAGAAGATTC-1_1	8	All Low (8)
GTTACAGAGAAGGTGA-1_1	6	SCD-Hi (6)
GTTACAGAGCTGAACG-1_1	8	All Low (8)
GTTCATTCACAAGCCC-1_1	8	All Low (8)
GTTCATTTCCGCAAGC-1_1	7	SCD/FADS2/FASN-Hi (7)
GTTCATTTCGCAAGCC-1_1	11	FASN-Hi (11)
GTTCGGGAGTACGTAA-1_1	8	All Low (8)
GTTCGGGCAGATGAGC-1_1	17	FADS2-Hi (17)
GTTCGGGGTACAGACG-1_1	7	SCD/FADS2/FASN-Hi (7)
GTTCGGGTCGGATGGA-1_1	8	All Low (8)
GTTCTCGCATACAGCT-1_1	7	SCD/FADS2/FASN-Hi (7)
GTTCTCGGTCCGAGTC-1_1	17	FADS2-Hi (17)
GTTTCTAAGCAACGGT-1_1	7	SCD/FADS2/FASN-Hi (7)
GTTTCTACATTGGCGC-1_1	8	All Low (8)
GTTTCTAGTACATCCA-1_1	6	SCD-Hi (6)
GTTTCTAGTATAGGGC-1_1	11	FASN-Hi (11)
GTTTCTATCACCTTAT-1_1	7	SCD/FADS2/FASN-Hi (7)
GTTTCTATCGACAGCC-1_1	6	SCD-Hi (6)
TAAACCGCAAAGGCGT-1_1	7	SCD/FADS2/FASN-Hi (7)
TAAACCGCAAGCCGTC-1_1	7	SCD/FADS2/FASN-Hi (7)
TAAACCGGTACAGTGG-1_1	8	All Low (8)
TAAACCGGTCTAACGT-1_1	8	All Low (8)
TAAACCGGTTTAGGAA-1_1	7	SCD/FADS2/FASN-Hi (7)
TAAACCGTCCACTCCA-1_1	8	All Low (8)
TAAGAGAAGTGTCTCA-1_1	7	SCD/FADS2/FASN-Hi (7)
TAAGAGACACCAGGTC-1_1	6	SCD-Hi (6)
TAAGAGAGTGTTTGGT-1_1	7	SCD/FADS2/FASN-Hi (7)
TAAGAGATCTCGATGA-1_1	11	FASN-Hi (11)
TAAGCGTGTCCGTTAA-1_1	8	All Low (8)
TAAGCGTTCACATGCA-1_1	7	SCD/FADS2/FASN-Hi (7)
TAAGCGTTCTTGTATC-1_1	8	All Low (8)
TAAGTGCCATTCTTAC-1_1	11	FASN-Hi (11)
TACACGAAGACTCGGA-1_1	8	All Low (8)
TACACGACATAAGACA-1_1	17	FADS2-Hi (17)
TACACGAGTGCACGAA-1_1	7	SCD/FADS2/FASN-Hi (7)
TACACGAGTGGCTCCA-1_1	6	SCD-Hi (6)
TACACGATCCTCGCAT-1_1	8	All Low (8)
TACACGATCGGCGCTA-1_1	8	All Low (8)
TACAGTGAGCGCTCCA-1_1	7	SCD/FADS2/FASN-Hi (7)
TACAGTGCAGTATGCT-1_1	8	All Low (8)
TACAGTGGTGCGGTAA-1_1	7	SCD/FADS2/FASN-Hi (7)
TACAGTGTCAAACGGG-1_1	8	All Low (8)
TACAGTGTCACTCCTG-1_1	8	All Low (8)
TACCTATAGTTATCGC-1_1	11	FASN-Hi (11)
TACCTATCATCACGTA-1_1	7	SCD/FADS2/FASN-Hi (7)
TACCTATGTGGTTTCA-1_1	7	SCD/FADS2/FASN-Hi (7)
TACCTATGTTTAGCTG-1_1	6	SCD-Hi (6)
TACCTATTCGTACCGG-1_1	7	SCD/FADS2/FASN-Hi (7)
TACCTTACATATGAGA-1_1	8	All Low (8)
TACCTTAGTCCCTACT-1_1	6	SCD-Hi (6)
TACCTTAGTCTCTCTG-1_1	7	SCD/FADS2/FASN-Hi (7)
TACCTTATCACGGTTA-1_1	8	All Low (8)
TACCTTATCTCTGCTG-1_1	11	FASN-Hi (11)
TACCTTATCTGTCTCG-1_1	7	SCD/FADS2/FASN-Hi (7)
TACGGATCACGAGGTA-1_1	11	FASN-Hi (11)
TACGGATGTATAGTAG-1_1	8	All Low (8)
TACGGATGTTCCACTC-1_1	11	FASN-Hi (11)
TACGGATTCTCCAGGG-1_1	17	FADS2-Hi (17)
TACGGGCAGTAACCCT-1_1	11	FASN-Hi (11)
TACGGGCCAAGGACTG-1_1	7	SCD/FADS2/FASN-Hi (7)
TACGGGCCATTCACTT-1_1	7	SCD/FADS2/FASN-Hi (7)
TACGGGCGTTATCACG-1_1	8	All Low (8)
TACGGTACAATGAAAC-1_1	6	SCD-Hi (6)
TACGGTACATCGGGTC-1_1	8	All Low (8)
TACGGTATCACTTCAT-1_1	11	FASN-Hi (11)
TACGGTATCTCTGTCG-1_1	6	SCD-Hi (6)
TACTCATAGCTGTCTA-1_1	7	SCD/FADS2/FASN-Hi (7)
TACTCATTCATAAAGG-1_1	7	SCD/FADS2/FASN-Hi (7)
TACTCATTCATCGCTC-1_1	8	All Low (8)
TACTCATTCGGTTAAC-1_1	11	FASN-Hi (11)
TACTCGCAGATAGTCA-1_1	11	FASN-Hi (11)
TACTCGCAGCTGTCTA-1_1	11	FASN-Hi (11)
TACTCGCCATGAAGTA-1_1	7	SCD/FADS2/FASN-Hi (7)
TACTCGCTCAGAAATG-1_1	8	All Low (8)
TACTCGCTCCTAGGGC-1_1	6	SCD-Hi (6)
TACTTACCACGAAAGC-1_1	8	All Low (8)
TACTTACTCAGAAATG-1_1	6	SCD-Hi (6)
TACTTGTTCGCGTAGC-1_1	6	SCD-Hi (6)
TACTTGTTCTGGTATG-1_1	7	SCD/FADS2/FASN-Hi (7)
TAGACCATCTCATTCA-1_1	6	SCD-Hi (6)
TAGAGCTAGCATCATC-1_1	17	FADS2-Hi (17)
TAGAGCTCAGATAATG-1_1	11	FASN-Hi (11)
TAGCCGGAGCCAGAAC-1_1	8	All Low (8)
TAGCCGGGTCCGAATT-1_1	7	SCD/FADS2/FASN-Hi (7)
TAGCCGGTCCGAGCCA-1_1	8	All Low (8)
TAGCCGGTCTCGCATC-1_1	7	SCD/FADS2/FASN-Hi (7)
TAGGCATAGTGGGATC-1_1	7	SCD/FADS2/FASN-Hi (7)
TAGGCATCATGGTCAT-1_1	7	SCD/FADS2/FASN-Hi (7)
TAGGCATGTCATATCG-1_1	8	All Low (8)
TAGGCATTCCCTAATT-1_1	7	SCD/FADS2/FASN-Hi (7)
TAGTGGTCATTATCTC-1_1	7	SCD/FADS2/FASN-Hi (7)
TAGTGGTGTGTGGCTC-1_1	7	SCD/FADS2/FASN-Hi (7)
TAGTTGGAGCTGCCCA-1_1	7	SCD/FADS2/FASN-Hi (7)
TAGTTGGCAGTATGCT-1_1	8	All Low (8)
TAGTTGGCATCCAACA-1_1	7	SCD/FADS2/FASN-Hi (7)
TATCAGGCACAGAGGT-1_1	8	All Low (8)
TATCAGGCATATGCTG-1_1	7	SCD/FADS2/FASN-Hi (7)
TATCAGGTCAGCTTAG-1_1	6	SCD-Hi (6)
TATCTCAAGCGTAATA-1_1	7	SCD/FADS2/FASN-Hi (7)
TATCTCAAGTAGCGGT-1_1	8	All Low (8)
TATCTCAGTAATCGTC-1_1	7	SCD/FADS2/FASN-Hi (7)
TATCTCAGTGATGTGG-1_1	7	SCD/FADS2/FASN-Hi (7)
TATGCCCCAAATCCGT-1_1	7	SCD/FADS2/FASN-Hi (7)
TATGCCCCAGATCCAT-1_1	7	SCD/FADS2/FASN-Hi (7)
TATGCCCTCTTGCATT-1_1	7	SCD/FADS2/FASN-Hi (7)
TATTACCAGTACGTTC-1_1	7	SCD/FADS2/FASN-Hi (7)
TATTACCCAATGGAAT-1_1	17	FADS2-Hi (17)
TATTACCCAGGAATCG-1_1	7	SCD/FADS2/FASN-Hi (7)
TATTACCGTCGGCATC-1_1	8	All Low (8)
TATTACCGTTGAGTTC-1_1	11	FASN-Hi (11)
TATTACCTCTCAAGTG-1_1	7	SCD/FADS2/FASN-Hi (7)
TCAACGACAAGCGAGT-1_1	6	SCD-Hi (6)
TCAACGATCTCTAGGA-1_1	6	SCD-Hi (6)
TCAATCTAGATCTGCT-1_1	7	SCD/FADS2/FASN-Hi (7)
TCAATCTCAATAGCAA-1_1	8	All Low (8)
TCAATCTCACGTGAGA-1_1	8	All Low (8)
TCACAAGAGCTACCGC-1_1	7	SCD/FADS2/FASN-Hi (7)
TCACAAGTCATCGCTC-1_1	8	All Low (8)
TCACAAGTCCCGGATG-1_1	7	SCD/FADS2/FASN-Hi (7)
TCACAAGTCCTACAGA-1_1	11	FASN-Hi (11)
TCACAAGTCGGTGTCG-1_1	7	SCD/FADS2/FASN-Hi (7)
TCACAAGTCTAACTGG-1_1	7	SCD/FADS2/FASN-Hi (7)
TCACGAAAGAGGTTGC-1_1	7	SCD/FADS2/FASN-Hi (7)
TCACGAACACTGTTAG-1_1	8	All Low (8)
TCAGATGCACTATCTT-1_1	8	All Low (8)
TCAGATGTCCCACTTG-1_1	8	All Low (8)
TCAGCAAAGAGCTGCA-1_1	7	SCD/FADS2/FASN-Hi (7)
TCAGCAAAGCACAGGT-1_1	7	SCD/FADS2/FASN-Hi (7)
TCAGCAAAGTCCGTAT-1_1	6	SCD-Hi (6)
TCAGCAAGTGCTCTTC-1_1	8	All Low (8)
TCAGCAATCGGTGTCG-1_1	7	SCD/FADS2/FASN-Hi (7)
TCAGCAATCGTAGATC-1_1	8	All Low (8)
TCAGCTCAGGCTATCT-1_1	8	All Low (8)
TCAGCTCAGTCCCACG-1_1	7	SCD/FADS2/FASN-Hi (7)
TCAGCTCCAGTCAGCC-1_1	7	SCD/FADS2/FASN-Hi (7)
TCAGCTCCATGTCGAT-1_1	7	SCD/FADS2/FASN-Hi (7)
TCAGCTCCATGTTCCC-1_1	7	SCD/FADS2/FASN-Hi (7)
TCAGCTCGTGATGATA-1_1	7	SCD/FADS2/FASN-Hi (7)
TCAGCTCTCGGTGTTA-1_1	7	SCD/FADS2/FASN-Hi (7)
TCAGGATCAAGTACCT-1_1	11	FASN-Hi (11)
TCAGGTAAGGCTCATT-1_1	8	All Low (8)
TCAGGTAAGGGAGTAA-1_1	7	SCD/FADS2/FASN-Hi (7)
TCAGGTAAGTGGGATC-1_1	7	SCD/FADS2/FASN-Hi (7)
TCAGGTACAAGAGGCT-1_1	7	SCD/FADS2/FASN-Hi (7)
TCAGGTATCTGATTCT-1_1	11	FASN-Hi (11)
TCATTACAGAGCTGGT-1_1	7	SCD/FADS2/FASN-Hi (7)
TCATTACAGGCGCTCT-1_1	11	FASN-Hi (11)
TCATTACGTTCTCATT-1_1	7	SCD/FADS2/FASN-Hi (7)
TCATTACTCCTAGGGC-1_1	11	FASN-Hi (11)
TCATTTGAGCTGCGAA-1_1	11	FASN-Hi (11)
TCATTTGAGGACTGGT-1_1	11	FASN-Hi (11)
TCCACACCAACTGCTA-1_1	7	SCD/FADS2/FASN-Hi (7)
TCCACACGTGGAAAGA-1_1	11	FASN-Hi (11)
TCCCGATAGCGGATCA-1_1	11	FASN-Hi (11)
TCCCGATCATATGGTC-1_1	8	All Low (8)
TCGAGGCAGATAGCAT-1_1	6	SCD-Hi (6)
TCGAGGCAGCTGGAAC-1_1	7	SCD/FADS2/FASN-Hi (7)
TCGAGGCAGTGTACGG-1_1	6	SCD-Hi (6)
TCGAGGCCACCAGGTC-1_1	11	FASN-Hi (11)
TCGAGGCTCGGAAACG-1_1	8	All Low (8)
TCGAGGCTCGTACGGC-1_1	6	SCD-Hi (6)
TCGCGAGGTAGTGAAT-1_1	11	FASN-Hi (11)
TCGCGAGGTCAGAGGT-1_1	7	SCD/FADS2/FASN-Hi (7)
TCGCGAGGTTCCACGG-1_1	6	SCD-Hi (6)
TCGGGACAGAAACCTA-1_1	7	SCD/FADS2/FASN-Hi (7)
TCGGGACCATTGGTAC-1_1	11	FASN-Hi (11)
TCGGTAAGTCACCCAG-1_1	7	SCD/FADS2/FASN-Hi (7)
TCGGTAATCCTGCAGG-1_1	6	SCD-Hi (6)
TCGGTAATCTGTACGA-1_1	7	SCD/FADS2/FASN-Hi (7)
TCGTACCAGCTCCTTC-1_1	11	FASN-Hi (11)
TCGTACCGTTTGTGTG-1_1	7	SCD/FADS2/FASN-Hi (7)
TCGTAGAAGCTTATCG-1_1	11	FASN-Hi (11)
TCGTAGAAGGACAGAA-1_1	6	SCD-Hi (6)
TCGTAGAAGTTACGGG-1_1	7	SCD/FADS2/FASN-Hi (7)
TCGTAGACACCCAGTG-1_1	7	SCD/FADS2/FASN-Hi (7)
TCGTAGAGTGTCCTCT-1_1	7	SCD/FADS2/FASN-Hi (7)
TCTATTGAGGATGTAT-1_1	17	FADS2-Hi (17)
TCTATTGCAAGGTTTC-1_1	8	All Low (8)
TCTATTGCACGAGGTA-1_1	8	All Low (8)
TCTATTGTCATGTCTT-1_1	7	SCD/FADS2/FASN-Hi (7)
TCTATTGTCTTCGGTC-1_1	8	All Low (8)
TCTCATAAGATACACA-1_1	7	SCD/FADS2/FASN-Hi (7)
TCTCATAAGCAAATCA-1_1	11	FASN-Hi (11)
TCTCATAAGCTAGTGG-1_1	8	All Low (8)
TCTCATACAAGGACAC-1_1	8	All Low (8)
TCTCATACAATCGAAA-1_1	8	All Low (8)
TCTCATATCCCAAGAT-1_1	7	SCD/FADS2/FASN-Hi (7)
TCTCTAACAGGTTTCA-1_1	7	SCD/FADS2/FASN-Hi (7)
TCTCTAACAGTCCTTC-1_1	11	FASN-Hi (11)
TCTCTAAGTGTTAAGA-1_1	8	All Low (8)
TCTGAGAAGAAACCGC-1_1	7	SCD/FADS2/FASN-Hi (7)
TCTGAGACAACACCCG-1_1	7	SCD/FADS2/FASN-Hi (7)
TCTGGAAGTAAGTAGT-1_1	8	All Low (8)
TCTGGAAGTCGCTTCT-1_1	11	FASN-Hi (11)
TCTGGAATCTTGCCGT-1_1	6	SCD-Hi (6)
TCTTCGGAGCAATATG-1_1	8	All Low (8)
TCTTCGGCACTCTGTC-1_1	7	SCD/FADS2/FASN-Hi (7)
TCTTCGGCATGACATC-1_1	11	FASN-Hi (11)
TCTTCGGTCATGCAAC-1_1	8	All Low (8)
TCTTCGGTCGAATGGG-1_1	8	All Low (8)
TCTTTCCAGACTTGAA-1_1	8	All Low (8)
TCTTTCCAGAGACGAA-1_1	8	All Low (8)
TCTTTCCAGGCATGTG-1_1	6	SCD-Hi (6)
TCTTTCCTCAACGAAA-1_1	7	SCD/FADS2/FASN-Hi (7)
TGAAAGACAATAGCAA-1_1	11	FASN-Hi (11)
TGAAAGACATAACCTG-1_1	11	FASN-Hi (11)
TGAAAGATCTACCAGA-1_1	8	All Low (8)
TGACAACAGAATGTTG-1_1	8	All Low (8)
TGACAACAGGCTCATT-1_1	7	SCD/FADS2/FASN-Hi (7)
TGACAACCAATCACAC-1_1	7	SCD/FADS2/FASN-Hi (7)
TGACAACTCTGGCGTG-1_1	8	All Low (8)
TGACGGCAGTGCCAGA-1_1	6	SCD-Hi (6)
TGACGGCCAAGGTTTC-1_1	7	SCD/FADS2/FASN-Hi (7)
TGACGGCCACATGGGA-1_1	8	All Low (8)
TGACGGCCATACGCCG-1_1	7	SCD/FADS2/FASN-Hi (7)
TGACGGCGTGATAAAC-1_1	7	SCD/FADS2/FASN-Hi (7)
TGACGGCTCTGGTATG-1_1	7	SCD/FADS2/FASN-Hi (7)
TGACTAGCAGTCTTCC-1_1	8	All Low (8)
TGACTAGGTCCGTCAG-1_1	6	SCD-Hi (6)
TGACTAGGTGAAATCA-1_1	8	All Low (8)
TGACTAGGTGGCCCTA-1_1	7	SCD/FADS2/FASN-Hi (7)
TGACTAGTCTTGGGTA-1_1	7	SCD/FADS2/FASN-Hi (7)
TGACTTTAGAGACGAA-1_1	7	SCD/FADS2/FASN-Hi (7)
TGACTTTAGTTCGCGC-1_1	7	SCD/FADS2/FASN-Hi (7)
TGACTTTGTACCGTAT-1_1	7	SCD/FADS2/FASN-Hi (7)
TGACTTTGTCCCTTGT-1_1	7	SCD/FADS2/FASN-Hi (7)
TGACTTTGTCGCATCG-1_1	7	SCD/FADS2/FASN-Hi (7)
TGACTTTGTGGGTATG-1_1	7	SCD/FADS2/FASN-Hi (7)
TGACTTTTCACCCGAG-1_1	6	SCD-Hi (6)
TGACTTTTCTTGCATT-1_1	6	SCD-Hi (6)
TGAGAGGAGACTACAA-1_1	11	FASN-Hi (11)
TGAGAGGAGTAGGTGC-1_1	8	All Low (8)
TGAGAGGAGTGTTTGC-1_1	8	All Low (8)
TGAGAGGCAGATCTGT-1_1	7	SCD/FADS2/FASN-Hi (7)
TGAGAGGGTCACCTAA-1_1	6	SCD-Hi (6)
TGAGAGGGTGATGCCC-1_1	7	SCD/FADS2/FASN-Hi (7)
TGAGAGGTCCAAAGTC-1_1	11	FASN-Hi (11)
TGAGCATAGAGGTTAT-1_1	8	All Low (8)
TGAGCATAGTGGTAGC-1_1	11	FASN-Hi (11)
TGAGCATCAGTCACTA-1_1	6	SCD-Hi (6)
TGAGCATTCCAAAGTC-1_1	11	FASN-Hi (11)
TGAGCCGAGGAGTAGA-1_1	8	All Low (8)
TGAGCCGAGTGAATTG-1_1	8	All Low (8)
TGAGCCGCATCGATGT-1_1	6	SCD-Hi (6)
TGAGCCGTCGATAGAA-1_1	7	SCD/FADS2/FASN-Hi (7)
TGAGCCGTCGCAGGCT-1_1	8	All Low (8)
TGAGCCGTCTCGAGTA-1_1	7	SCD/FADS2/FASN-Hi (7)
TGATTTCAGTCGTACT-1_1	7	SCD/FADS2/FASN-Hi (7)
TGATTTCAGTGTTTGC-1_1	8	All Low (8)
TGATTTCCAGGAATCG-1_1	8	All Low (8)
TGATTTCGTACAGTGG-1_1	11	FASN-Hi (11)
TGCACCTAGTTGAGAT-1_1	7	SCD/FADS2/FASN-Hi (7)
TGCACCTTCCATGAAC-1_1	7	SCD/FADS2/FASN-Hi (7)
TGCCAAAAGATCGATA-1_1	7	SCD/FADS2/FASN-Hi (7)
TGCCCATAGCCCAACC-1_1	6	SCD-Hi (6)
TGCCCATAGTGGGCTA-1_1	7	SCD/FADS2/FASN-Hi (7)
TGCCCATCAGGGCATA-1_1	11	FASN-Hi (11)
TGCCCATGTACAGCAG-1_1	8	All Low (8)
TGCCCATGTCCATGAT-1_1	7	SCD/FADS2/FASN-Hi (7)
TGCCCATGTGCACTTA-1_1	7	SCD/FADS2/FASN-Hi (7)
TGCCCTAAGGTAGCTG-1_1	6	SCD-Hi (6)
TGCCCTATCATGTCTT-1_1	7	SCD/FADS2/FASN-Hi (7)
TGCCCTATCTGCCAGG-1_1	7	SCD/FADS2/FASN-Hi (7)
TGCCCTATCTTTAGTC-1_1	7	SCD/FADS2/FASN-Hi (7)
TGCGCAGAGCGTCAAG-1_1	11	FASN-Hi (11)
TGCGCAGGTACCCAAT-1_1	8	All Low (8)
TGCGCAGGTTAAGAAC-1_1	8	All Low (8)
TGCGCAGTCACTATTC-1_1	7	SCD/FADS2/FASN-Hi (7)
TGCGGGTTCCCTAATT-1_1	11	FASN-Hi (11)
TGCGGGTTCTCGTTTA-1_1	11	FASN-Hi (11)
TGCGTGGCACAGCGTC-1_1	7	SCD/FADS2/FASN-Hi (7)
TGCGTGGGTACAGCAG-1_1	8	All Low (8)
TGCGTGGTCGCCCTTA-1_1	6	SCD-Hi (6)
TGCGTGGTCTTTACAC-1_1	6	SCD-Hi (6)
TGCTACCAGACAGACC-1_1	7	SCD/FADS2/FASN-Hi (7)
TGCTACCAGGGATGGG-1_1	8	All Low (8)
TGCTGCTAGATCCCAT-1_1	7	SCD/FADS2/FASN-Hi (7)
TGCTGCTAGGGTTTCT-1_1	7	SCD/FADS2/FASN-Hi (7)
TGCTGCTAGTACACCT-1_1	7	SCD/FADS2/FASN-Hi (7)
TGCTGCTCAAACCTAC-1_1	6	SCD-Hi (6)
TGCTGCTGTTCACCTC-1_1	8	All Low (8)
TGCTGCTGTTCGCGAC-1_1	7	SCD/FADS2/FASN-Hi (7)
TGGACGCAGAGCAATT-1_1	6	SCD-Hi (6)
TGGACGCCACGAAATA-1_1	8	All Low (8)
TGGACGCCATCGACGC-1_1	8	All Low (8)
TGGACGCGTCATGCCG-1_1	7	SCD/FADS2/FASN-Hi (7)
TGGACGCGTGCTAGCC-1_1	6	SCD-Hi (6)
TGGCCAGCATCCCACT-1_1	7	SCD/FADS2/FASN-Hi (7)
TGGCCAGTCGCATGAT-1_1	7	SCD/FADS2/FASN-Hi (7)
TGGCGCAAGCTATGCT-1_1	7	SCD/FADS2/FASN-Hi (7)
TGGCGCACAGTAGAGC-1_1	6	SCD-Hi (6)
TGGCGCAGTCCGTGAC-1_1	8	All Low (8)
TGGCGCAGTTATGCGT-1_1	7	SCD/FADS2/FASN-Hi (7)
TGGCGCAGTTTAGCTG-1_1	6	SCD-Hi (6)
TGGCGCATCCTTTCGG-1_1	7	SCD/FADS2/FASN-Hi (7)
TGGCTGGAGCTGCAAG-1_1	7	SCD/FADS2/FASN-Hi (7)
TGGCTGGTCACAATGC-1_1	8	All Low (8)
TGGGAAGCAAGTTAAG-1_1	7	SCD/FADS2/FASN-Hi (7)
TGGGAAGTCTTCGAGA-1_1	11	FASN-Hi (11)
TGGGCGTAGAAGAAGC-1_1	8	All Low (8)
TGGGCGTGTAAGTAGT-1_1	6	SCD-Hi (6)
TGGGCGTGTCCGAGTC-1_1	7	SCD/FADS2/FASN-Hi (7)
TGGGCGTTCTGCGACG-1_1	11	FASN-Hi (11)
TGGTTAGAGGACATTA-1_1	7	SCD/FADS2/FASN-Hi (7)
TGGTTAGTCACAACGT-1_1	8	All Low (8)
TGGTTAGTCAGGTTCA-1_1	7	SCD/FADS2/FASN-Hi (7)
TGGTTCCCAAATTGCC-1_1	11	FASN-Hi (11)
TGGTTCCGTGAGGGTT-1_1	8	All Low (8)
TGTATTCCACCGCTAG-1_1	11	FASN-Hi (11)
TGTATTCCACGAAAGC-1_1	7	SCD/FADS2/FASN-Hi (7)
TGTATTCCATATGGTC-1_1	7	SCD/FADS2/FASN-Hi (7)
TGTATTCGTCGAAAGC-1_1	6	SCD-Hi (6)
TGTCCCACAGCATGAG-1_1	6	SCD-Hi (6)
TGTCCCAGTCGGATCC-1_1	11	FASN-Hi (11)
TGTCCCAGTCTCTTTA-1_1	11	FASN-Hi (11)
TGTCCCAGTGCCTTGG-1_1	7	SCD/FADS2/FASN-Hi (7)
TGTGGTACAAGACACG-1_1	11	FASN-Hi (11)
TGTGGTACAGTCCTTC-1_1	7	SCD/FADS2/FASN-Hi (7)
TGTGGTAGTTAAGGGC-1_1	7	SCD/FADS2/FASN-Hi (7)
TGTGGTATCCATGAAC-1_1	6	SCD-Hi (6)
TGTGTTTAGCTCTCGG-1_1	7	SCD/FADS2/FASN-Hi (7)
TGTGTTTCACGGCCAT-1_1	7	SCD/FADS2/FASN-Hi (7)
TGTGTTTCAGCTTCGG-1_1	7	SCD/FADS2/FASN-Hi (7)
TGTGTTTCATTGTGCA-1_1	11	FASN-Hi (11)
TGTGTTTTCACGGTTA-1_1	7	SCD/FADS2/FASN-Hi (7)
TGTTCCGCAACCGCCA-1_1	11	FASN-Hi (11)
TGTTCCGCAGAGCCAA-1_1	7	SCD/FADS2/FASN-Hi (7)
TGTTCCGCAGTCGATT-1_1	7	SCD/FADS2/FASN-Hi (7)
TGTTCCGCATCGGGTC-1_1	11	FASN-Hi (11)
TTAACTCAGAGTTGGC-1_1	17	FADS2-Hi (17)
TTAACTCCAACTTGAC-1_1	11	FASN-Hi (11)
TTAACTCTCACTATTC-1_1	6	SCD-Hi (6)
TTAGGACAGTGTCTCA-1_1	7	SCD/FADS2/FASN-Hi (7)
TTAGGACCACAAGACG-1_1	7	SCD/FADS2/FASN-Hi (7)
TTAGGACGTCGCGTGT-1_1	8	All Low (8)
TTAGGACTCCTCGCAT-1_1	6	SCD-Hi (6)
TTAGGCAAGTCCGGTC-1_1	7	SCD/FADS2/FASN-Hi (7)
TTAGGCAAGTTGTCGT-1_1	7	SCD/FADS2/FASN-Hi (7)
TTAGGCACATTAGGCT-1_1	7	SCD/FADS2/FASN-Hi (7)
TTAGGCAGTAGAGCTG-1_1	7	SCD/FADS2/FASN-Hi (7)
TTAGTTCAGGGCTCTC-1_1	7	SCD/FADS2/FASN-Hi (7)
TTAGTTCCAAGTAATG-1_1	8	All Low (8)
TTAGTTCCAGGTCCAC-1_1	6	SCD-Hi (6)
TTAGTTCGTTCTCATT-1_1	8	All Low (8)
TTAGTTCTCACCTTAT-1_1	11	FASN-Hi (11)
TTAGTTCTCTATCCCG-1_1	11	FASN-Hi (11)
TTAGTTCTCTGGCGTG-1_1	7	SCD/FADS2/FASN-Hi (7)
TTATGCTCAGATGGGT-1_1	6	SCD-Hi (6)
TTATGCTTCTCAAACG-1_1	8	All Low (8)
TTATGCTTCTGTACGA-1_1	7	SCD/FADS2/FASN-Hi (7)
TTCCCAGCAATCGAAA-1_1	8	All Low (8)
TTCCCAGTCCGCGTTT-1_1	7	SCD/FADS2/FASN-Hi (7)
TTCGAAGAGATATACG-1_1	7	SCD/FADS2/FASN-Hi (7)
TTCGAAGAGCTGCGAA-1_1	7	SCD/FADS2/FASN-Hi (7)
TTCGAAGCACCAGGCT-1_1	8	All Low (8)
TTCGAAGTCCTCAACC-1_1	6	SCD-Hi (6)
TTCGGTCAGAAACCAT-1_1	7	SCD/FADS2/FASN-Hi (7)
TTCGGTCCATGAGCGA-1_1	11	FASN-Hi (11)
TTCGGTCCATGTCCTC-1_1	7	SCD/FADS2/FASN-Hi (7)
TTCGGTCGTCGACTAT-1_1	8	All Low (8)
TTCGGTCGTGCGCTTG-1_1	7	SCD/FADS2/FASN-Hi (7)
TTCGGTCGTGGTCCGT-1_1	6	SCD-Hi (6)
TTCTACAAGAGCTATA-1_1	11	FASN-Hi (11)
TTCTACACAATAGCAA-1_1	6	SCD-Hi (6)
TTCTACACATCGGAAG-1_1	11	FASN-Hi (11)
TTCTACAGTAACGCGA-1_1	7	SCD/FADS2/FASN-Hi (7)
TTCTACAGTCTGCCAG-1_1	11	FASN-Hi (11)
TTCTCAAAGAGTGAGA-1_1	6	SCD-Hi (6)
TTCTCAACAGCGTCCA-1_1	7	SCD/FADS2/FASN-Hi (7)
TTCTCAATCGTCCAGG-1_1	11	FASN-Hi (11)
TTCTCCTAGTCATCCA-1_1	7	SCD/FADS2/FASN-Hi (7)
TTCTCCTTCACGCGGT-1_1	6	SCD-Hi (6)
TTCTTAGAGTGGTCCC-1_1	8	All Low (8)
TTCTTAGGTAGTGAAT-1_1	7	SCD/FADS2/FASN-Hi (7)
TTCTTAGGTCCGCTGA-1_1	8	All Low (8)
TTCTTAGGTGCAGGTA-1_1	8	All Low (8)
TTCTTAGTCAGCTCTC-1_1	8	All Low (8)
TTCTTAGTCGGTCTAA-1_1	7	SCD/FADS2/FASN-Hi (7)
TTGAACGAGTCCAGGA-1_1	11	FASN-Hi (11)
TTGAACGCAATGGACG-1_1	7	SCD/FADS2/FASN-Hi (7)
TTGAACGTCGTCACGG-1_1	8	All Low (8)
TTGACTTAGATCTGAA-1_1	7	SCD/FADS2/FASN-Hi (7)
TTGACTTAGTGTGAAT-1_1	7	SCD/FADS2/FASN-Hi (7)
TTGACTTCAATACGCT-1_1	11	FASN-Hi (11)
TTGACTTCAGGAACGT-1_1	8	All Low (8)
TTGACTTCATCTCCCA-1_1	7	SCD/FADS2/FASN-Hi (7)
TTGACTTCATTTCAGG-1_1	7	SCD/FADS2/FASN-Hi (7)
TTGACTTTCACTTACT-1_1	8	All Low (8)
TTGCCGTGTGCGAAAC-1_1	6	SCD-Hi (6)
TTGCCGTGTGTTTGTG-1_1	17	FADS2-Hi (17)
TTGCCGTTCTCACATT-1_1	8	All Low (8)
TTGCGTCAGTGGAGAA-1_1	8	All Low (8)
TTGCGTCGTCGCGAAA-1_1	7	SCD/FADS2/FASN-Hi (7)
TTGGAACAGCGTGTCC-1_1	7	SCD/FADS2/FASN-Hi (7)
TTGGAACGTTCTGAAC-1_1	7	SCD/FADS2/FASN-Hi (7)
TTGGCAAAGACCTTTG-1_1	11	FASN-Hi (11)
TTGGCAAAGGACAGCT-1_1	6	SCD-Hi (6)
TTGGCAACAACACCCG-1_1	6	SCD-Hi (6)
TTGGCAACAATGAATG-1_1	8	All Low (8)
TTGGCAACATATGCTG-1_1	7	SCD/FADS2/FASN-Hi (7)
TTGGCAATCAACGGGA-1_1	7	SCD/FADS2/FASN-Hi (7)
TTGGCAATCGCTGATA-1_1	6	SCD-Hi (6)
TTGGCAATCGGCTTGG-1_1	8	All Low (8)
TTGTAGGAGAGTACCG-1_1	11	FASN-Hi (11)
TTGTAGGAGTTCGCAT-1_1	7	SCD/FADS2/FASN-Hi (7)
TTGTAGGCACTCGACG-1_1	7	SCD/FADS2/FASN-Hi (7)
TTGTAGGGTGCGCTTG-1_1	6	SCD-Hi (6)
TTGTAGGTCACGAAGG-1_1	7	SCD/FADS2/FASN-Hi (7)
TTTACTGCAGGTGGAT-1_1	8	All Low (8)
TTTACTGGTTGCCTCT-1_1	7	SCD/FADS2/FASN-Hi (7)
TTTCCTCAGATCTGAA-1_1	7	SCD/FADS2/FASN-Hi (7)
TTTCCTCAGCGATATA-1_1	11	FASN-Hi (11)
TTTCCTCAGGCGTACA-1_1	7	SCD/FADS2/FASN-Hi (7)
TTTCCTCAGTCCCACG-1_1	6	SCD-Hi (6)
TTTCCTCTCTGTTGAG-1_1	8	All Low (8)
TTTGCGCAGGACATTA-1_1	8	All Low (8)
TTTGCGCAGTGTACGG-1_1	7	SCD/FADS2/FASN-Hi (7)
TTTGCGCCATACTCTT-1_1	6	SCD-Hi (6)
TTTGCGCCATGCCTAA-1_1	11	FASN-Hi (11)
TTTGCGCGTAAATGTG-1_1	17	FADS2-Hi (17)
TTTGCGCGTCTCATCC-1_1	6	SCD-Hi (6)
TTTGGTTAGATCCTGT-1_1	7	SCD/FADS2/FASN-Hi (7)
TTTGGTTGTAGCGTAG-1_1	7	SCD/FADS2/FASN-Hi (7)
TTTGGTTTCAGTCCCT-1_1	7	SCD/FADS2/FASN-Hi (7)
TTTGTCACAGTATAAG-1_1	7	SCD/FADS2/FASN-Hi (7)
TTTGTCAGTGTCGCTG-1_1	7	SCD/FADS2/FASN-Hi (7)
TTTGTCAGTTCGGGCT-1_1	7	SCD/FADS2/FASN-Hi (7)
TTTGTCATCGTTACAG-1_1	7	SCD/FADS2/FASN-Hi (7)
AAACCTGAGGCACATG-1_2	11	FASN-Hi (11)
AAACGGGTCGAGAACG-1_2	7	SCD/FADS2/FASN-Hi (7)
AAACGGGTCGCGTTTC-1_2	8	All Low (8)
AAAGATGAGTGTTTGC-1_2	7	SCD/FADS2/FASN-Hi (7)
AAAGCAAAGCCGATTT-1_2	7	SCD/FADS2/FASN-Hi (7)
AAAGCAAGTGACAAAT-1_2	6	SCD-Hi (6)
AAAGTAGGTCTCCCTA-1_2	11	FASN-Hi (11)
AAATGCCGTAGTACCT-1_2	11	FASN-Hi (11)
AACACGTAGCTCCTCT-1_2	6	SCD-Hi (6)
AACACGTGTACAGCAG-1_2	7	SCD/FADS2/FASN-Hi (7)
AACCATGCAGATGGCA-1_2	7	SCD/FADS2/FASN-Hi (7)
AACCATGGTGTCGCTG-1_2	11	FASN-Hi (11)
AACCGCGAGAATGTGT-1_2	11	FASN-Hi (11)
AACCGCGAGCACCGCT-1_2	8	All Low (8)
AACCGCGCAATAACGA-1_2	11	FASN-Hi (11)
AACCGCGGTCGGCTCA-1_2	8	All Low (8)
AACCGCGTCACCCTCA-1_2	7	SCD/FADS2/FASN-Hi (7)
AACGTTGAGTCGTACT-1_2	6	SCD-Hi (6)
AACGTTGGTCTAACGT-1_2	7	SCD/FADS2/FASN-Hi (7)
AACGTTGGTGGGTATG-1_2	8	All Low (8)
AACGTTGTCGTACGGC-1_2	8	All Low (8)
AACTCAGCAAACGCGA-1_2	6	SCD-Hi (6)
AACTCAGGTAGATTAG-1_2	7	SCD/FADS2/FASN-Hi (7)
AACTCCCAGTGACATA-1_2	8	All Low (8)
AACTGGTCATATGCTG-1_2	8	All Low (8)
AACTTTCAGTGCCAGA-1_2	6	SCD-Hi (6)
AACTTTCCACCCTATC-1_2	7	SCD/FADS2/FASN-Hi (7)
AACTTTCTCAGCTTAG-1_2	7	SCD/FADS2/FASN-Hi (7)
AACTTTCTCGCCTGAG-1_2	7	SCD/FADS2/FASN-Hi (7)
AAGCCGCCAGCATGAG-1_2	7	SCD/FADS2/FASN-Hi (7)
AAGCCGCTCCACGTGG-1_2	6	SCD-Hi (6)
AAGCCGCTCTGTGCAA-1_2	7	SCD/FADS2/FASN-Hi (7)
AAGGAGCCATCACGTA-1_2	11	FASN-Hi (11)
AAGGCAGAGAGTCTGG-1_2	6	SCD-Hi (6)
AAGGCAGAGCTGATAA-1_2	6	SCD-Hi (6)
AAGGCAGAGTGAACAT-1_2	8	All Low (8)
AAGGCAGGTGCTAGCC-1_2	6	SCD-Hi (6)
AAGGTTCGTCTCAACA-1_2	11	FASN-Hi (11)
AAGTCTGAGAGCTTCT-1_2	17	FADS2-Hi (17)
AATCGGTGTAGCTCCG-1_2	6	SCD-Hi (6)
ACACCAAAGCCTCGTG-1_2	6	SCD-Hi (6)
ACACCAACACAAGACG-1_2	6	SCD-Hi (6)
ACACCAAGTTTGTTGG-1_2	11	FASN-Hi (11)
ACACCCTAGGATCGCA-1_2	11	FASN-Hi (11)
ACACCGGAGCTTATCG-1_2	6	SCD-Hi (6)
ACACCGGCACCTGGTG-1_2	11	FASN-Hi (11)
ACACTGACAAGGTGTG-1_2	6	SCD-Hi (6)
ACAGCCGCATCCTTGC-1_2	6	SCD-Hi (6)
ACAGCCGCATTACGAC-1_2	17	FADS2-Hi (17)
ACAGCTATCTGACCTC-1_2	11	FASN-Hi (11)
ACATACGAGTACGTAA-1_2	8	All Low (8)
ACATACGTCCTTGCCA-1_2	6	SCD-Hi (6)
ACATACGTCTAACGGT-1_2	11	FASN-Hi (11)
ACATCAGCACATGTGT-1_2	17	FADS2-Hi (17)
ACATCAGCAGCTGTAT-1_2	7	SCD/FADS2/FASN-Hi (7)
ACATCAGGTCTCGTTC-1_2	11	FASN-Hi (11)
ACATCAGGTGCAACTT-1_2	6	SCD-Hi (6)
ACCCACTAGAAGGCCT-1_2	6	SCD-Hi (6)
ACCCACTCAGCTCGCA-1_2	7	SCD/FADS2/FASN-Hi (7)
ACCGTAAAGGTGTTAA-1_2	11	FASN-Hi (11)
ACCGTAACAAAGTCAA-1_2	6	SCD-Hi (6)
ACCGTAAGTCTCGTTC-1_2	11	FASN-Hi (11)
ACCTTTAGTTCCGTCT-1_2	7	SCD/FADS2/FASN-Hi (7)
ACGAGCCCATATGCTG-1_2	6	SCD-Hi (6)
ACGAGCCTCCACGAAT-1_2	8	All Low (8)
ACGAGCCTCTAACTGG-1_2	7	SCD/FADS2/FASN-Hi (7)
ACGAGGACAATCTGCA-1_2	8	All Low (8)
ACGAGGATCAGTACGT-1_2	8	All Low (8)
ACGATACCAGCATGAG-1_2	11	FASN-Hi (11)
ACGATACGTTTGGGCC-1_2	6	SCD-Hi (6)
ACGATACTCACAATGC-1_2	7	SCD/FADS2/FASN-Hi (7)
ACGATGTAGAAGGCCT-1_2	11	FASN-Hi (11)
ACGATGTAGACCCACC-1_2	7	SCD/FADS2/FASN-Hi (7)
ACGATGTCATTCCTCG-1_2	11	FASN-Hi (11)
ACGATGTTCATCGATG-1_2	11	FASN-Hi (11)
ACGCAGCCACTTGGAT-1_2	6	SCD-Hi (6)
ACGCCAGTCGACGGAA-1_2	6	SCD-Hi (6)
ACGCCAGTCTCAAACG-1_2	6	SCD-Hi (6)
ACGCCGAAGGCTCAGA-1_2	6	SCD-Hi (6)
ACGCCGATCCGCGTTT-1_2	11	FASN-Hi (11)
ACGGAGAGTTCCCTTG-1_2	6	SCD-Hi (6)
ACGGCCACAGGGAGAG-1_2	7	SCD/FADS2/FASN-Hi (7)
ACGGCCAGTTAAGAAC-1_2	11	FASN-Hi (11)
ACGGGCTCACTGTCGG-1_2	11	FASN-Hi (11)
ACTGAACAGAAGGCCT-1_2	11	FASN-Hi (11)
ACTGAACAGCCCAGCT-1_2	7	SCD/FADS2/FASN-Hi (7)
ACTGAACCACTTCGAA-1_2	6	SCD-Hi (6)
ACTGATGAGGCGTACA-1_2	6	SCD-Hi (6)
ACTGCTCGTAAGCACG-1_2	7	SCD/FADS2/FASN-Hi (7)
ACTTACTAGATTACCC-1_2	11	FASN-Hi (11)
ACTTGTTAGTAGATGT-1_2	7	SCD/FADS2/FASN-Hi (7)
ACTTTCATCAAGGCTT-1_2	6	SCD-Hi (6)
AGAATAGAGTGGAGTC-1_2	8	All Low (8)
AGAATAGCACGTTGGC-1_2	6	SCD-Hi (6)
AGAGCGAAGCGCCTTG-1_2	7	SCD/FADS2/FASN-Hi (7)
AGAGCGACAGCCTGTG-1_2	11	FASN-Hi (11)
AGAGCGATCAGCTGGC-1_2	6	SCD-Hi (6)
AGAGCGATCTTCGAGA-1_2	7	SCD/FADS2/FASN-Hi (7)
AGAGCTTCATCCGCGA-1_2	6	SCD-Hi (6)
AGAGTGGGTAAATGTG-1_2	11	FASN-Hi (11)
AGCAGCCCACCTATCC-1_2	8	All Low (8)
AGCAGCCCATTTGCCC-1_2	6	SCD-Hi (6)
AGCAGCCGTGCCTGGT-1_2	11	FASN-Hi (11)
AGCCTAAAGCACACAG-1_2	7	SCD/FADS2/FASN-Hi (7)
AGCCTAAAGGCTCTTA-1_2	6	SCD-Hi (6)
AGCCTAAAGTGAACGC-1_2	11	FASN-Hi (11)
AGCCTAACACATCCAA-1_2	8	All Low (8)
AGCCTAATCCTATTCA-1_2	6	SCD-Hi (6)
AGCGTATCAGTAAGCG-1_2	7	SCD/FADS2/FASN-Hi (7)
AGCGTATCATTCCTCG-1_2	6	SCD-Hi (6)
AGCGTCGCAACGATCT-1_2	6	SCD-Hi (6)
AGCGTCGCATCCGTGG-1_2	6	SCD-Hi (6)
AGCTCCTAGCAATCTC-1_2	6	SCD-Hi (6)
AGCTCCTTCGCGCCAA-1_2	11	FASN-Hi (11)
AGCTCTCAGATCTGAA-1_2	11	FASN-Hi (11)
AGCTCTCAGCTCTCGG-1_2	8	All Low (8)
AGCTCTCCAGTAACGG-1_2	11	FASN-Hi (11)
AGCTCTCCATCACGAT-1_2	6	SCD-Hi (6)
AGCTCTCTCTAACCGA-1_2	11	FASN-Hi (11)
AGCTCTCTCTTCTGGC-1_2	7	SCD/FADS2/FASN-Hi (7)
AGGCCACCATCCGGGT-1_2	11	FASN-Hi (11)
AGGCCGTAGGTCATCT-1_2	7	SCD/FADS2/FASN-Hi (7)
AGGCCGTTCCCAACGG-1_2	11	FASN-Hi (11)
AGGGAGTAGTCCGGTC-1_2	7	SCD/FADS2/FASN-Hi (7)
AGGGATGTCATTTGGG-1_2	11	FASN-Hi (11)
AGGTCCGAGTTTAGGA-1_2	8	All Low (8)
AGGTCCGCAAAGTGCG-1_2	8	All Low (8)
AGTAGTCCACGTAAGG-1_2	6	SCD-Hi (6)
AGTGAGGAGAGTAATC-1_2	17	FADS2-Hi (17)
[truncated: 6,370 more rows]

## Sheet: 3 - Mean GSVA Scores by Cluster
GeneSet	SCD/FADS2/FASN-Hi (7)	SCD-Hi (6)	FADS2-Hi (17)	FASN-Hi (11)	All Low (8)
MES-like 1 (Hypoxia-Independent)	-0.392583	-0.00724696	0.169878	-0.3403	-0.461974
MES-like 2 (Hypoxia-Dependent)	-0.380786	0.03169	-0.324405	-0.413009	-0.364717
AC-like	-0.106916	-0.128766	0.384638	-0.181745	-0.554831
OPC-like	0.0862089	-0.404659	-0.226138	-0.190165	-0.535795
NPC-like 1 (OPC-bound)	0.0334513	-0.509286	-0.538308	-0.184705	-0.0930046
NPC-like 2 (Neuron-bound)	-0.213309	-0.382292	-0.469999	-0.280437	0.18593
Cycling (G1/S)	-0.508002	-0.554031	-0.563016	0.0830953	-0.573882
Cycling (G2/M)	-0.495796	-0.518963	-0.54213	0.0994315	-0.52061
